# Supplementary material for: Suppression of Adipogenesis by Pathogenic Seipin Mutant Is Associated with Inflammatory Response
Source: PLoS One. 2013 Mar 8;8(3):e57874. doi: 10.1371/journal.pone.0057874 (PMC3592919; doi:10.1371/journal.pone.0057874)
Supplement: Table S1 — Complete list of up-regulated genes in 3T3-A212P cells. (XLS) [file pone.0057874.s008.xls]

## Sheet: Sheet1
Table S1. Complete list of up-regulated genes in 3T3-A212P cells.
GeneSymbol	Description	Fold Change
Grem1	Mus musculus gremlin 1 (Grem1), mRNA [NM_011824]	206.047
Clec5a	Mus musculus C-type lectin domain family 5, member a (Clec5a), transcript variant 1, mRNA [NM_001038604]	81.77
Akr1c18	Mus musculus aldo-keto reductase family 1, member C18 (Akr1c18), mRNA [NM_134066]	79.4502
Scg5	Mus musculus secretogranin V (Scg5), mRNA [NM_009162]	70.0895
Igfbp5	Mus musculus insulin-like growth factor binding protein 5 (Igfbp5), mRNA [NM_010518]	68.5987
Pkp3	Mus musculus plakophilin 3 (Pkp3), mRNA [NM_019762]	47.5679
EG637004	PREDICTED: Mus musculus similar to tissue-type vomeronasal neurons putative pheromone receptor V2R2, transcript variant 2 (LOC637004), mRNA [XM_923296]	47.1286
Ankrd1	Mus musculus ankyrin repeat domain 1 (cardiac muscle) (Ankrd1), mRNA [NM_013468]	42.4462
Cyfip2	Mus musculus cytoplasmic FMR1 interacting protein 2 (Cyfip2), mRNA [NM_133769]	42.0314
Dyrk4	Mus musculus dual-specificity tyrosine-(Y)-phosphorylation regulated kinase 4 (Dyrk4), mRNA [NM_207210]	41.7341
Mark1	Mus musculus MAP/microtubule affinity-regulating kinase 1 (Mark1), mRNA [NM_145515]	39.9015
Slc5a4a	Mus musculus solute carrier family 5, member 4a (Slc5a4a), mRNA [NM_133184]	31.4271
Gpr35	Mus musculus G protein-coupled receptor 35 (Gpr35), mRNA [NM_022320]	30.9266
4932425I24Rik	Mus musculus RIKEN cDNA 4932425I24 gene (4932425I24Rik), mRNA [NM_001081025]	29.5194
Dach2	Mus musculus dachshund 2 (Drosophila) (Dach2), mRNA [NM_033605]	28.6401
Ehf	Mus musculus ets homologous factor (Ehf), mRNA [NM_007914]	27.6822
Spink5	Mus musculus serine peptidase inhibitor, Kazal type 5 (Spink5), mRNA [NM_001081180]	26.8241
Spn	Mus musculus sialophorin (Spn), transcript variant 1, mRNA [NM_009259]	26.775
Adm2	Mus musculus adrenomedullin 2 (Adm2), mRNA [NM_182928]	25.1462
1700008F21Rik	Mus musculus RIKEN cDNA 1700008F21 gene (1700008F21Rik), mRNA [NM_029292]	24.5081
RP23-301E3.1	Mus musculus Sycp3 like X-linked (Slx), mRNA [NM_009529]	23.232
Cyfip2	Mus musculus cytoplasmic FMR1 interacting protein 2 (Cyfip2), mRNA [NM_133769]	22.416
Adamdec1	Mus musculus ADAM-like, decysin 1 (Adamdec1), mRNA [NM_021475]	21.4057
Spn	Mus musculus sialophorin (Spn), transcript variant 1, mRNA [NM_009259]	21.223
Il1rl1	Mus musculus interleukin 1 receptor-like 1 (Il1rl1), transcript variant 2, mRNA [NM_010743]	20.6975
Spink2	Mus musculus serine peptidase inhibitor, Kazal type 2 (Spink2), mRNA [NM_183284]	20.2482
H2-M10.1	Mus musculus histocompatibility 2, M region locus 10.1 (H2-M10.1), mRNA [NM_013544]	20.0428
Taf7l	Mus musculus TAF7-like RNA polymerase II, TATA box binding protein (TBP)-associated factor (Taf7l), mRNA [NM_028958]	19.8806
Dppa4	Mus musculus developmental pluripotency associated 4 (Dppa4), transcript variant 1, mRNA [NM_028610]	19.4617
Pla1a	Mus musculus phospholipase A1 member A (Pla1a), mRNA [NM_134102]	19.2823
Itk	Mus musculus IL2-inducible T-cell kinase (Itk), mRNA [NM_010583]	19.2656
Thbs1	Mus musculus thrombospondin 1 (Thbs1), mRNA [NM_011580]	19.1223
Ehf	Mus musculus ets homologous factor (Ehf), mRNA [NM_007914]	18.3081
Mmp13	Mus musculus matrix metallopeptidase 13 (Mmp13), mRNA [NM_008607]	18.1486
Dydc2	Mus musculus adult male testis cDNA, RIKEN full-length enriched library, clone:4933428D01 product:hypothetical Cytochrome c family heme-binding site containing protein, full insert sequence. [AK016963]	17.868
EG433180	Mus musculus predicted gene, EG433180 (EG433180), mRNA [NM_001013797]	17.7662
Aqp1	Mus musculus aquaporin 1 (Aqp1), mRNA [NM_007472]	17.6788
9430028N04Rik	Mus musculus 12 days embryo embryonic body between diaphragm region and neck cDNA, RIKEN full-length enriched library, clone:9430028N04 product:unclassifiable, full insert sequence. [AK020442]	17.6046
Tmem166	Mus musculus transmembrane protein 166 (Tmem166), mRNA [NM_145570]	17.5491
Asb9	Mus musculus ankyrin repeat and SOCS box-containing protein 9 (Asb9), mRNA [NM_027027]	17.3731
Thbs1	Mus musculus thrombospondin 1 (Thbs1), mRNA [NM_011580]	17.0875
Pscdbp	Mus musculus pleckstrin homology, Sec7 and coiled-coil domains, binding protein (Pscdbp), mRNA [NM_139200]	17.0051
Ch25h	Mus musculus cholesterol 25-hydroxylase (Ch25h), mRNA [NM_009890]	16.8449
Clec4e	Mus musculus C-type lectin domain family 4, member e (Clec4e), mRNA [NM_019948]	16.8196
Taf7l	Mus musculus TAF7-like RNA polymerase II, TATA box binding protein (TBP)-associated factor (Taf7l), mRNA [NM_028958]	16.7712
Ostn	Mus musculus osteocrin (Ostn), mRNA [NM_198112]	16.6252
9130211I03Rik	Mus musculus RIKEN cDNA 9130211I03 gene (9130211I03Rik), mRNA [NM_030060]	16.6065
Clec4d	Mus musculus C-type lectin domain family 4, member d (Clec4d), mRNA [NM_010819]	15.6341
Car6	Mus musculus carbonic anhydrase 6 (Car6), mRNA [NM_009802]	15.5139
Gpr176	Mus musculus G protein-coupled receptor 176 (Gpr176), mRNA [NM_201367]	15.3871
Pstpip1	Mus musculus proline-serine-threonine phosphatase-interacting protein 1 (Pstpip1), mRNA [NM_011193]	15.162
Tcfec	Mus musculus transcription factor EC (Tcfec), mRNA [NM_031198]	15.1321
4933440M02Rik	Mus musculus adult male testis cDNA, RIKEN full-length enriched library, clone:4930533M06 product:hypothetical protein, full insert sequence [AK029758]	14.9034
Cnnm1	Mus musculus cyclin M1 (Cnnm1), mRNA [NM_031396]	14.8513
Nov	Mus musculus nephroblastoma overexpressed gene (Nov), mRNA [NM_010930]	14.1682
Itgb7	Mus musculus integrin beta 7 (Itgb7), mRNA [NM_013566]	14.1678
P2ry6	Mus musculus pyrimidinergic receptor P2Y, G-protein coupled, 6 (P2ry6), mRNA [NM_183168]	13.937
Gpnmb	Mus musculus glycoprotein (transmembrane) nmb (Gpnmb), mRNA [NM_053110]	13.7817
A630095E13Rik	Mus musculus RIKEN cDNA A630095E13 gene (A630095E13Rik), mRNA [NM_001033325]	13.7257
Fxyd5	Mus musculus FXYD domain-containing ion transport regulator 5 (Fxyd5), mRNA [NM_008761]	13.6128
Nos2	Mus musculus nitric oxide synthase 2, inducible, macrophage (Nos2), mRNA [NM_010927]	13.5665
Thbs1	Mus musculus thrombospondin 1 (Thbs1), mRNA [NM_011580]	13.5565
Dach2	Mus musculus dachshund 2 (Drosophila), mRNA (cDNA clone MGC:66847 IMAGE:6406445), complete cds. [BC059233]	13.5446
Afp	Mus musculus alpha fetoprotein (Afp), mRNA [NM_007423]	13.48
Lgals7	Mus musculus lectin, galactose binding, soluble 7 (Lgals7), mRNA [NM_008496]	13.3921
Evi2a	Mus musculus ecotropic viral integration site 2a (Evi2a), transcript variant 2, mRNA [NM_010161]	13.1543
Cntn5	Mus musculus adult male hypothalamus cDNA, RIKEN full-length enriched library, clone:A230019B08 product:NB-2 homolog [Rattus norvegicus], full insert sequence. [AK138164]	12.9254
9130204L05Rik	PREDICTED: Mus musculus RIKEN cDNA 9130204L05 gene (9130204L05Rik), mRNA [XM_994840]	12.8455
Dner	Mus musculus delta/notch-like EGF-related receptor (Dner), mRNA [NM_152915]	12.7179
Etv4	Mus musculus ets variant gene 4 (E1A enhancer binding protein, E1AF) (Etv4), mRNA [NM_008815]	12.6654
Il1a	Mus musculus interleukin 1 alpha (Il1a), mRNA [NM_010554]	12.6117
Serpina1d	Mus musculus serine (or cysteine) peptidase inhibitor, clade A, member 1d (Serpina1d), mRNA [NM_009246]	12.6114
AK049610	Mus musculus 12 days embryo spinal cord cDNA, RIKEN full-length enriched library, clone:C530003P15 product:unclassifiable, full insert sequence [AK049610]	12.435
Stc1	Mus musculus stanniocalcin 1 (Stc1), mRNA [NM_009285]	12.4217
Tmem154	Mus musculus transmembrane protein 154 (Tmem154), mRNA [NM_177260]	12.1426
AK089315	Mus musculus B6-derived CD11 +ve dendritic cells cDNA, RIKEN full-length enriched library, clone:F730004F21 product:Warning: possibly reversed clone, full insert sequence. [AK089315]	12.0329
Lgi2	Mus musculus mRNA for mKIAA1916 protein. [AK122570]	12.0126
Slc6a12	Mus musculus solute carrier family 6 (neurotransmitter transporter, betaine/GABA), member 12 (Slc6a12), mRNA [NM_133661]	11.8382
Stfa3	Mus musculus stefin A3 (Stfa3), mRNA [NM_025288]	11.833
Capsl	Mus musculus calcyphosine-like (Capsl), mRNA [NM_029341]	11.7662
Il18rap	Mus musculus interleukin 18 receptor accessory protein (Il18rap), mRNA [NM_010553]	11.6774
Il1rl1	Mus musculus interleukin 1 receptor-like 1 (Il1rl1), transcript variant 1, mRNA [NM_001025602]	11.2916
Cphx	Mus musculus cytoplasmic polyadenylated homeobox (Cphx), mRNA [NM_175342]	10.9667
Fabp7	Mus musculus fatty acid binding protein 7, brain (Fabp7), mRNA [NM_021272]	10.9165
Ces1	Mus musculus carboxylesterase 1 (Ces1), mRNA [NM_021456]	10.8874
Lgi2	Mus musculus leucine-rich repeat LGI family, member 2 (Lgi2), mRNA [NM_144945]	10.8759
RP23-301E3.1	Mus musculus Sycp3 like X-linked (Slx), mRNA [NM_009529]	10.8386
Dkk3	Mus musculus dickkopf homolog 3 (Xenopus laevis) (Dkk3), mRNA [NM_015814]	10.756
Serpinb7	Mus musculus serine (or cysteine) peptidase inhibitor, clade B, member 7 (Serpinb7), mRNA [NM_027548]	10.7136
Oas3	Mus musculus 2'-5' oligoadenylate synthetase 3 (Oas3), mRNA [NM_145226]	10.6816
Kcnk2	Mus musculus potassium channel, subfamily K, member 2 (Kcnk2), mRNA [NM_010607]	10.63
Cd74	Mus musculus CD74 antigen (invariant polypeptide of major histocompatibility complex, class II antigen-associated) (Cd74), transcript variant 2, mRNA [NM_010545]	10.5666
Pi16	Mus musculus peptidase inhibitor 16 (Pi16), mRNA [NM_023734]	10.5556
Il6	Mus musculus interleukin 6 (Il6), mRNA [NM_031168]	10.5076
Nlrp4c	Mus musculus NLR family, pyrin domain containing 4C (Nlrp4c), mRNA [NM_031389]	10.4647
Lce3f	Mus musculus late cornified envelope 3F (Lce3f), mRNA [NM_001018079]	10.2876
Gal3st4	Mus musculus galactose-3-O-sulfotransferase 4 (Gal3st4), mRNA [NM_001033416]	10.2719
Soat2	Mus musculus sterol O-acyltransferase 2 (Soat2), mRNA [NM_146064]	10.1954
Wisp2	Mus musculus WNT1 inducible signaling pathway protein 2 (Wisp2), mRNA [NM_016873]	10.1911
Tnc	Mus musculus tenascin C (Tnc), mRNA [NM_011607]	10.1768
Klrc2	Mus musculus killer cell lectin-like receptor subfamily C, member 2 (Klrc2), mRNA [NM_010653]	10.1525
Mmp12	Mus musculus matrix metallopeptidase 12 (Mmp12), mRNA [NM_008605]	10.1028
Cd69	Mus musculus CD69 antigen (Cd69), mRNA [NM_001033122]	10.0758
Ces1	Mus musculus carboxylesterase 1 (Ces1), mRNA [NM_021456]	10.0575
2310043J07Rik	Mus musculus adult male tongue cDNA, RIKEN full-length enriched library, clone:2310043J07 product:hypothetical Heme-dependent peroxidases structure containing protein, full insert sequence. [AK009780]	10.017
Sod3	Mus musculus superoxide dismutase 3, extracellular (Sod3), mRNA [NM_011435]	9.94366
Il1a	Mus musculus interleukin 1 alpha (Il1a), mRNA [NM_010554]	9.89099
Il13ra2	Mus musculus interleukin 13 receptor, alpha 2 (Il13ra2), mRNA [NM_008356]	9.86709
Kcnj16	Mus musculus potassium inwardly-rectifying channel, subfamily J, member 16 (Kcnj16), mRNA [NM_010604]	9.7483
Plagl1	Mus musculus pleiomorphic adenoma gene-like 1, mRNA (cDNA clone IMAGE:6856210). [BC065150]	9.71373
Il33	Mus musculus interleukin 33 (Il33), mRNA [NM_133775]	9.60847
Clec5a	Mus musculus C-type lectin domain family 5, member a (Clec5a), transcript variant 2, mRNA [NM_021364]	9.4038
Ampd3	Mus musculus AMP deaminase 3 (Ampd3), mRNA [NM_009667]	9.35466
Stc1	Mus musculus stanniocalcin 1 (Stc1), mRNA [NM_009285]	9.29071
Ptger4	Mus musculus prostaglandin E receptor 4 (subtype EP4) (Ptger4), mRNA [NM_008965]	9.29057
Cox6a2	Mus musculus cytochrome c oxidase, subunit VI a, polypeptide 2 (Cox6a2), mRNA [NM_009943]	9.19685
Fgf21	Mus musculus fibroblast growth factor 21 (Fgf21), mRNA [NM_020013]	9.17228
Dub1	Mus musculus deubiquitinating enzyme 1 (Dub1), mRNA [NM_007887]	9.14748
Mmp17	Mus musculus matrix metallopeptidase 17 (Mmp17), mRNA [NM_011846]	9.11795
Sspo	Mus musculus SCO-spondin (Sspo), mRNA [NM_173428]	9.06097
Scamp5	Mus musculus secretory carrier membrane protein 5 (Scamp5), mRNA [NM_020270]	8.94144
Morc1	Mus musculus microrchidia 1 (Morc1), mRNA [NM_010816]	8.88069
Fcna	Mus musculus ficolin A (Fcna), mRNA [NM_007995]	8.81876
Stc1	Mus musculus stanniocalcin 1 (Stc1), mRNA [NM_009285]	8.78927
Gm1967	Mus musculus gene model 1967, (NCBI) (Gm1967), mRNA [NM_001033452]	8.73646
F5	Mus musculus coagulation factor V (F5), mRNA [NM_007976]	8.70872
Wt1	Mus musculus Wilms tumor homolog (Wt1), mRNA [NM_144783]	8.61523
Pou5f1	Mus musculus POU domain, class 5, transcription factor 1 (Pou5f1), mRNA [NM_013633]	8.59488
OTTMUSG00000016644	PREDICTED: Mus musculus similar to interferon-induced protein with tetratricopeptide repeats 1, transcript variant 1 (LOC667373), mRNA [XM_001000875]	8.57004
Stfa2	Mus musculus stefin A2 (Stfa2), mRNA [NM_001082545]	8.51224
Il15	Mus musculus interleukin 15 (Il15), mRNA [NM_008357]	8.50073
Olfm1	Mus musculus olfactomedin 1 (Olfm1), transcript variant 1, mRNA [NM_019498]	8.49415
Il1rl1	Mus musculus interleukin 1 receptor-like 1 (Il1rl1), transcript variant 2, mRNA [NM_010743]	8.44062
Rnf183	Mus musculus ring finger protein 183 (Rnf183), mRNA [NM_153504]	8.44043
Serpinb5	Mus musculus serine (or cysteine) peptidase inhibitor, clade B, member 5 (Serpinb5), mRNA [NM_009257]	8.4401
Prkg2	Mus musculus protein kinase, cGMP-dependent, type II (Prkg2), mRNA [NM_008926]	8.43356
Lbh	Mus musculus limb-bud and heart (Lbh), mRNA [NM_029999]	8.41011
Gsdmdc1	Mus musculus gasdermin domain containing 1 (Gsdmdc1), mRNA [NM_026960]	8.37444
Il1rn	Mus musculus interleukin 1 receptor antagonist (Il1rn), transcript variant 1, mRNA [NM_031167]	8.36149
A430060F13Rik	Mus musculus 2 cells egg cDNA, RIKEN full-length enriched library, clone:B020003F03 product:hypothetical protein, full insert sequence. [AK139527]	8.34656
Dner	Mus musculus delta/notch-like EGF-related receptor (Dner), mRNA [NM_152915]	8.32993
Edn1	Mus musculus endothelin 1 (Edn1), mRNA [NM_010104]	8.2075
Ifi44	Mus musculus interferon-induced protein 44 (Ifi44), mRNA [NM_133871]	8.19856
Tnn	Mus musculus tenascin N (Tnn), mRNA [NM_177839]	8.1397
Slit3	Mus musculus slit homolog 3 (Drosophila) (Slit3), mRNA [NM_011412]	8.13462
Cbln3	Mus musculus cerebellin 3 precursor protein (Cbln3), mRNA [NM_019820]	8.12926
Etv5	Mus musculus ets variant gene 5 (Etv5), mRNA [NM_023794]	8.101
Mmp3	Mus musculus matrix metallopeptidase 3 (Mmp3), mRNA [NM_010809]	8.0498
Tcfcp2l1	Mus musculus transcription factor CP2-like 1 (Tcfcp2l1), mRNA [NM_023755]	7.96106
Mgam	PREDICTED: Mus musculus maltase-glucoamylase (Mgam), mRNA [XM_976153]	7.91275
Tnfsf18	Mus musculus tumor necrosis factor (ligand) superfamily, member 18 (Tnfsf18), mRNA [NM_183391]	7.88378
Bnc1	Mus musculus basonuclin 1 (Bnc1), mRNA [NM_007562]	7.87044
Duoxa1	Mus musculus dual oxidase maturation factor 1 (Duoxa1), mRNA [NM_145395]	7.85644
Il13ra1	Mus musculus interleukin 13 receptor, alpha 1 (Il13ra1), mRNA [NM_133990]	7.80557
9530076L18	Mus musculus adult male urinary bladder cDNA, RIKEN full-length enriched library, clone:9530076L18 product:unclassifiable, full insert sequence [AK035610]	7.79547
4930539E08Rik	Mus musculus RIKEN cDNA 4930539E08 gene (4930539E08Rik), mRNA [NM_172450]	7.69842
Trib2	Mus musculus tribbles homolog 2 (Drosophila) (Trib2), mRNA [NM_144551]	7.68974
Spire2	Mus musculus spire homolog 2 (Drosophila) (Spire2), mRNA [NM_172287]	7.57678
Tnfsf8	Mus musculus tumor necrosis factor (ligand) superfamily, member 8 (Tnfsf8), mRNA [NM_009403]	7.50667
4732444A12Rik	Mus musculus 21 days neonate cerebellum cDNA, RIKEN full-length enriched library, clone:G630051C23 product:hypothetical protein, full insert sequence [AK144387]	7.48488
4930503B16Rik	Mus musculus RIKEN cDNA 4930503B16 gene (4930503B16Rik), mRNA [NM_030052]	7.44342
Abi3bp	Mus musculus ABI gene family, member 3 (NESH) binding protein, mRNA (cDNA clone IMAGE:4982180), partial cds. [BC026627]	7.37308
Arnt2	Mus musculus aryl hydrocarbon receptor nuclear translocator 2 (Arnt2), mRNA [NM_007488]	7.35956
Oasl1	Mus musculus 2'-5' oligoadenylate synthetase-like 1 (Oasl1), mRNA [NM_145209]	7.32094
Dusp26	Mus musculus dual specificity phosphatase 26 (putative) (Dusp26), mRNA [NM_025869]	7.28198
5730559C18Rik	Mus musculus RIKEN cDNA 5730559C18 gene (5730559C18Rik), mRNA [NM_028872]	7.27944
2900055J20Rik	Mus musculus adult male hippocampus cDNA, RIKEN full-length enriched library, clone:2900055J20 product:hypothetical protein, full insert sequence. [AK013700]	7.25276
Crct1	Mus musculus cysteine-rich C-terminal 1 (Crct1), mRNA [NM_028798]	7.2386
Slc4a10	Mus musculus solute carrier family 4, sodium bicarbonate cotransporter-like, member 10 (Slc4a10), mRNA [NM_033552]	7.20377
AI836003	Mus musculus expressed sequence AI836003 (AI836003), mRNA [NM_177716]	7.1282
Gria3	Mus musculus 0 day neonate head cDNA, RIKEN full-length enriched library, clone:4831401I16 product:glutamate receptor, ionotropic, AMPA3 (alpha 3), full insert sequence. [AK161163]	7.09359
Rab37	Mus musculus RAB37, member of RAS oncogene family (Rab37), mRNA [NM_021411]	7.08361
Tnnt2	Mus musculus troponin T2, cardiac (Tnnt2), mRNA [NM_011619]	7.02154
Srgn	Mus musculus serglycin (Srgn), mRNA [NM_011157]	7.01778
Abi3bp	Mus musculus ABI gene family, member 3 (NESH) binding protein (Abi3bp), transcript variant 1, mRNA [NM_178790]	6.98164
Ms4a4d	Mus musculus membrane-spanning 4-domains, subfamily A, member 4D (Ms4a4d), mRNA [NM_025658]	6.9794
3732412D22Rik	Mus musculus RIKEN cDNA 3732412D22 gene (3732412D22Rik), mRNA [NM_001001980]	6.91396
Obscn	Mus musculus obscurin, cytoskeletal calmodulin and titin-interacting RhoGEF (Obscn), mRNA [NM_001003914]	6.79378
Ogfrl1	Mus musculus opioid growth factor receptor-like 1 (Ogfrl1), mRNA [NM_001081079]	6.78434
Bcat1	Mus musculus branched chain aminotransferase 1, cytosolic (Bcat1), transcript variant 2, mRNA [NM_007532]	6.78053
Csprs	Mus musculus component of Sp100-rs (Csprs), mRNA [NM_033616]	6.75055
AK031095	Mus musculus 13 days embryo forelimb cDNA, RIKEN full-length enriched library, clone:5930404C23 product:weakly similar to pol polyprotein [Chinese hamster intracisternal A-particle CHIAP34], full insert sequence. [AK031095]	6.74516
Steap1	Mus musculus six transmembrane epithelial antigen of the prostate 1 (Steap1), mRNA [NM_027399]	6.71919
Sgip1	Mus musculus 12 days embryo spinal cord cDNA, RIKEN full-length enriched library, clone:C530004I10 product:RIKEN cDNA 3110007P09 gene, full insert sequence. [AK049616]	6.7121
Adcy7	Mus musculus adenylate cyclase 7 (Adcy7), transcript variant 1, mRNA [NM_007406]	6.69639
Nlrc3	Mus musculus 12 days embryo eyeball cDNA, RIKEN full-length enriched library, clone:D230007K08 product:hypothetical Leucine rich repeat, ribonuclease inhibitor type containing protein, full insert sequence. [AK084199]	6.68706
1110012J17Rik	Mus musculus RIKEN cDNA 1110012J17 gene (1110012J17Rik), mRNA [NM_172963]	6.6693
Slc24a3	Mus musculus solute carrier family 24 (sodium/potassium/calcium exchanger), member 3 (Slc24a3), mRNA [NM_053195]	6.6522
Bst1	Mus musculus bone marrow stromal cell antigen 1 (Bst1), mRNA [NM_009763]	6.63556
Akr1b7	Mus musculus aldo-keto reductase family 1, member B7 (Akr1b7), mRNA [NM_009731]	6.63064
L01776	Mus musculus neuronal dihydropyridine-sensitive L-type calcium channel alpha-1 subunit mRNA, complete cds. [L01776]	6.60511
Itga3	Mus musculus integrin alpha 3 (Itga3), mRNA [NM_013565]	6.59965
Aqp3	Mus musculus aquaporin 3 (Aqp3), mRNA [NM_016689]	6.54429
Dock10	PREDICTED: Mus musculus dedicator of cytokinesis 10, transcript variant 2 (Dock10), mRNA [XM_891407]	6.54211
Rin1	Mus musculus Ras and Rab interactor 1 (Rin1), mRNA [NM_145495]	6.54082
Vwf	Mus musculus Von Willebrand factor homolog (Vwf), mRNA [NM_011708]	6.51108
Epha2	Mus musculus Eph receptor A2 (Epha2), mRNA [NM_010139]	6.4525
Tcfec	Mus musculus transcription factor EC (Tcfec), mRNA [NM_031198]	6.42414
Serping1	Mus musculus serine (or cysteine) peptidase inhibitor, clade G, member 1 (Serping1), mRNA [NM_009776]	6.4083
Ccl20	Mus musculus chemokine (C-C motif) ligand 20 (Ccl20), mRNA [NM_016960]	6.39185
Ccdc109b	Mus musculus coiled-coil domain containing 109B (Ccdc109b), mRNA [NM_025779]	6.37977
AK080115	Mus musculus adult male aorta and vein cDNA, RIKEN full-length enriched library, clone:A530064G06 product:unclassifiable, full insert sequence. [AK080115]	6.35394
Kcnip4	Mus musculus Kv channel interacting protein 4 (Kcnip4), mRNA [NM_030265]	6.3318
Efnb2	Mus musculus ephrin B2 (Efnb2), mRNA [NM_010111]	6.32069
Spp1	Mus musculus secreted phosphoprotein 1 (Spp1), mRNA [NM_009263]	6.3206
Retnlb	Mus musculus resistin like beta (Retnlb), mRNA [NM_023881]	6.28959
Iqcf5	Mus musculus adult male testis cDNA, RIKEN full-length enriched library, clone:1700007L12 product:hypothetical protein, full insert sequence. [AK005734]	6.28712
ENSMUST00000053464	predicted gene, EG625530 [Source:MarkerSymbol;Acc:MGI:3643640] [ENSMUST00000053464]	6.25613
Ampd3	Mus musculus AMP deaminase 3 (Ampd3), mRNA [NM_009667]	6.24672
Igfbp5	Mus musculus insulin-like growth factor binding protein 5 (Igfbp5), mRNA [NM_010518]	6.23778
Elmo1	Mus musculus engulfment and cell motility 1, ced-12 homolog (C. elegans) (Elmo1), transcript variant 1, mRNA [NM_080288]	6.23373
2310002L13Rik	Mus musculus adult male tongue cDNA, RIKEN full-length enriched library, clone:2310002L13 product:hypothetical protein, full insert sequence. [AK009098]	6.23093
Mx1	Mus musculus myxovirus (influenza virus) resistance 1 (Mx1), mRNA [NM_010846]	6.17301
Thbs3	Mus musculus thrombospondin 3 (Thbs3), mRNA [NM_013691]	6.15177
Tec	Mus musculus cytoplasmic tyrosine kinase, Dscr28C related (Drosophila) (Tec), mRNA [NM_013689]	6.13692
Slit3	Mus musculus cDNA clone IMAGE:5028619, partial cds [BC024984]	6.11507
Ms4a4d	Mus musculus membrane-spanning 4-domains, subfamily A, member 4D (Ms4a4d), mRNA [NM_025658]	6.1137
Nsg1	Mus musculus neuron specific gene family member 1 (Nsg1), mRNA [NM_010942]	6.08542
Ankrd22	Mus musculus ankyrin repeat domain 22 (Ankrd22), mRNA [NM_024204]	6.07235
Adm	Mus musculus adrenomedullin (Adm), mRNA [NM_009627]	6.06682
Cnnm1	Mus musculus cyclin M1 (Cnnm1), mRNA [NM_031396]	6.04539
Igfbp6	Mus musculus insulin-like growth factor binding protein 6 (Igfbp6), mRNA [NM_008344]	6.04102
Ptpn22	Mus musculus protein tyrosine phosphatase, non-receptor type 22 (lymphoid) (Ptpn22), mRNA [NM_008979]	6.03403
Pla2g7	Mus musculus phospholipase A2, group VII (platelet-activating factor acetylhydrolase, plasma) (Pla2g7), mRNA [NM_013737]	6.02535
Leprel1	Mus musculus leprecan-like 1 (Leprel1), mRNA [NM_173379]	6.01949
Grpr	Mus musculus gastrin releasing peptide receptor (Grpr), mRNA [NM_008177]	6.01158
Nrxn1	Mus musculus neurexin I (Nrxn1), mRNA [NM_020252]	6.00275
Ehf	Mus musculus ets homologous factor (Ehf), mRNA [NM_007914]	5.96964
Ptprf	Mus musculus protein tyrosine phosphatase, receptor type, F (Ptprf), mRNA [NM_011213]	5.92408
Loxl4	Mus musculus lysyl oxidase-like 4 (Loxl4), mRNA [NM_053083]	5.92072
Tnc	Mus musculus tenascin C (Tnc), mRNA [NM_011607]	5.91636
Aire	Mus musculus autoimmune regulator (autoimmune polyendocrinopathy candidiasis ectodermal dystrophy) (Aire), mRNA [NM_009646]	5.90565
EG240921	PREDICTED: Mus musculus similar to Interferon-activatable protein 204 (Ifi-204) (Interferon-inducible protein p204) (LOC240921), mRNA [XM_136331]	5.89574
Kng1	Mus musculus kininogen 1 (Kng1), mRNA [NM_023125]	5.87333
Oas3	Mus musculus 2'-5' oligoadenylate synthetase 3 (Oas3), mRNA [NM_145226]	5.84121
1700026D08Rik	Mus musculus RIKEN cDNA 1700026D08 gene (1700026D08Rik), mRNA [NM_029335]	5.8152
Unc93a	Mus musculus unc-93 homolog A (C. elegans) (Unc93a), mRNA [NM_199252]	5.77572
Lancl3	Mus musculus LanC lantibiotic synthetase component C-like 3 (bacterial) (Lancl3), mRNA [NM_173414]	5.77489
Ankk1	Mus musculus ankyrin repeat and kinase domain containing 1 (Ankk1), mRNA [NM_172922]	5.75536
Steap1	Mus musculus six transmembrane epithelial antigen of the prostate 1 (Steap1), mRNA [NM_027399]	5.71432
Fgf21	Mus musculus fibroblast growth factor 21 (Fgf21), mRNA [NM_020013]	5.67105
Krt7	Mus musculus adult male urinary bladder cDNA, RIKEN full-length enriched library, clone:9530049E07 product:keratin complex 2, basic, gene 7, full insert sequence. [AK137217]	5.6548
Bcat1	Mus musculus branched chain aminotransferase 1, cytosolic (Bcat1), transcript variant 1, mRNA [NM_001024468]	5.64845
Vgll3	Mus musculus 0 day neonate head cDNA, RIKEN full-length enriched library, clone:4832416J22 product:unclassifiable, full insert sequence [AK029300]	5.64442
Car9	Mus musculus carbonic anhydrase 9 (Car9), mRNA [NM_139305]	5.64214
Slc15a2	Mus musculus solute carrier family 15 (H+/peptide transporter), member 2 (Slc15a2), mRNA [NM_021301]	5.63249
Pclo	Mus musculus piccolo (presynaptic cytomatrix protein) (Pclo), mRNA [NM_011995]	5.62657
Inhba	Mus musculus inhibin beta-A (Inhba), mRNA [NM_008380]	5.60583
BC117090	Mus musculus cDNA sequence BC1179090 (BC117090), mRNA [NM_001001332]	5.60503
BC029169	Mus musculus cDNA sequence BC029169 (BC029169), mRNA [NM_153782]	5.60156
Gm377	Mus musculus adult male testis cDNA, RIKEN full-length enriched library, clone:4932422B15 product:weakly similar to CG30497-PC [Drosophila melanogaster], full insert sequence. [AK133246]	5.58808
Inpp4b	Mus musculus 0 day neonate eyeball cDNA, RIKEN full-length enriched library, clone:E130107I17 product:INOSITOL POLYPHOSPHATE 4-PHOSPHATASE TYPE II-ALPHA homolog [Rattus norvegicus], full insert sequence [AK053554]	5.57865
H2-Q10	Mus musculus histocompatibility 2, Q region locus 10 (H2-Q10), mRNA [NM_010391]	5.56416
Scara5	Mus musculus 15 days embryo male testis cDNA, RIKEN full-length enriched library, clone:8030448C24 product:hypothetical protein, full insert sequence. [AK033154]	5.55799
Igsf9	Mus musculus immunoglobulin superfamily, member 9 (Igsf9), mRNA [NM_033608]	5.54016
Mogat2	Mus musculus monoacylglycerol O-acyltransferase 2 (Mogat2), mRNA [NM_177448]	5.51279
1700013F07Rik	Mus musculus cDNA clone IMAGE:30916097. [BC100493]	5.50129
Trem3	Mus musculus triggering receptor expressed on myeloid cells 3 (Trem3), mRNA [NM_021407]	5.47056
Slc7a11	Mus musculus solute carrier family 7 (cationic amino acid transporter, y+ system), member 11 (Slc7a11), mRNA [NM_011990]	5.4672
Slc30a2	Mus musculus 13 days embryo male testis cDNA, RIKEN full-length enriched library, clone:6030430C21 product:ZINC TRANSPORTER 2 (ZNT-2) homolog [Rattus norvegicus], full insert sequence [AK031425]	5.46699
Freq	Mus musculus 7 days neonate cerebellum cDNA, RIKEN full-length enriched library, clone:A730032G13 product:unclassifiable, full insert sequence. [AK042865]	5.42927
L01776	Mus musculus neuronal dihydropyridine-sensitive L-type calcium channel alpha-1 subunit mRNA, complete cds. [L01776]	5.35497
Ly6c	Mus musculus lymphocyte antigen 6 complex, locus C (Ly6c), mRNA [NM_010741]	5.3338
P2rx1	Mus musculus purinergic receptor P2X, ligand-gated ion channel, 1 (P2rx1), mRNA [NM_008771]	5.30935
B230209C24Rik	Mus musculus adult male corpora quadrigemina cDNA, RIKEN full-length enriched library, clone:B230209C24 product:similar to CDNA FLJ30162 FIS, CLONE BRACE2000565 [Homo sapiens], full insert sequence. [AK045534]	5.30914
Irg1	Mus musculus immune-responsive gene 1 (Irg1) mRNA, 3' end of cds. [L38281]	5.30655
Ppef1	Mus musculus protein phosphatase with EF hand calcium-binding domain 1 (Ppef1), mRNA [NM_011147]	5.26934
Pilrb1	Mus musculus paired immunoglobin-like type 2 receptor beta 1 (Pilrb1), mRNA [NM_133209]	5.26495
Extl1	Mus musculus exostoses (multiple)-like 1 (Extl1), mRNA [NM_019578]	5.24319
Slpi	Mus musculus secretory leukocyte peptidase inhibitor (Slpi), mRNA [NM_011414]	5.23009
BC029169	Mus musculus cDNA sequence BC029169 (BC029169), mRNA [NM_153782]	5.22983
Atp8b4	Mus musculus NOD-derived CD11c +ve dendritic cells cDNA, RIKEN full-length enriched library, clone:F630006B18 product:ATPase, class I, type 8B, member 4, full insert sequence [AK169967]	5.22607
Zfp180	Mus musculus zinc finger protein 180 (Zfp180), mRNA [NM_001045486]	5.22353
Zbtb7c	Mus musculus zinc finger and BTB domain containing 7C (Zbtb7c), mRNA [NM_145356]	5.21151
Efnb2	Mus musculus ephrin B2 (Efnb2), mRNA [NM_010111]	5.18254
AK086995	Mus musculus 0 day neonate lung cDNA, RIKEN full-length enriched library, clone:E030018P04 product:unclassifiable, full insert sequence. [AK086995]	5.1735
Cysltr1	Mus musculus cysteinyl leukotriene receptor 1 (Cysltr1), mRNA [NM_021476]	5.15506
Lck	Mus musculus lymphocyte protein tyrosine kinase (Lck), mRNA [NM_010693]	5.1548
EG240921	PREDICTED: Mus musculus similar to Interferon-activatable protein 204 (Ifi-204) (Interferon-inducible protein p204) (LOC240921), mRNA [XM_136331]	5.14666
Ctss	Mus musculus cathepsin S (Ctss), mRNA [NM_021281]	5.13678
AK008862	Mus musculus adult male stomach cDNA, RIKEN full-length enriched library, clone:2210408O09 product:unclassifiable, full insert sequence [AK008862]	5.12522
Cxcl5	Mus musculus chemokine (C-X-C motif) ligand 5 (Cxcl5), mRNA [NM_009141]	5.12415
Prnd	Mus musculus prion protein dublet (Prnd), mRNA [NM_023043]	5.12044
Mctp1	Mus musculus multiple C2 domains, transmembrane 1 (Mctp1), mRNA [NM_030174]	5.11201
Pcyt1b	Mus musculus phosphate cytidylyltransferase 1, choline, beta isoform (Pcyt1b), transcript variant 1, mRNA [NM_211138]	5.10716
Tlr1	Mus musculus toll-like receptor 1 (Tlr1), mRNA [NM_030682]	5.09404
Mx1	Mus musculus myxovirus (influenza virus) resistance 1 (Mx1), mRNA [NM_010846]	5.08492
Kcnn4	Mus musculus potassium intermediate/small conductance calcium-activated channel, subfamily N, member 4 (Kcnn4), mRNA [NM_008433]	5.07949
Cxcr7	Mus musculus chemokine (C-X-C motif) receptor 7 (Cxcr7), mRNA [NM_007722]	5.07861
Eml1	Mus musculus 0 day neonate cerebellum cDNA, RIKEN full-length enriched library, clone:C230016L24 product:unclassifiable, full insert sequence. [AK082168]	5.07542
Hectd2	Mus musculus HECT domain containing 2 (Hectd2), mRNA [NM_172637]	5.07444
Siglecf	Mus musculus sialic acid binding Ig-like lectin F (Siglecf), mRNA [NM_145581]	5.06875
Rsad2	Mus musculus radical S-adenosyl methionine domain containing 2 (Rsad2), mRNA [NM_021384]	5.04225
Oas1a	Mus musculus 2'-5' oligoadenylate synthetase 1A (Oas1a), mRNA [NM_145211]	5.02332
Hmga2	Mus musculus high mobility group AT-hook 2 (Hmga2), mRNA [NM_010441]	5.00685
Il11	Mus musculus interleukin 11 (Il11), mRNA [NM_008350]	5.00476
Tro	Mus musculus trophinin (Tro), transcript variant 3, mRNA [NM_019548]	5.00308
Trim36	Mus musculus tripartite motif-containing 36 (Trim36), mRNA [NM_178872]	5.00186
Ier3	Mus musculus immediate early response 3 (Ier3), mRNA [NM_133662]	4.99163
Bdnf	Mus musculus brain derived neurotrophic factor (Bdnf), transcript variant 1, mRNA [NM_007540]	4.9844
Arid5a	Mus musculus AT rich interactive domain 5A (Mrf1 like) (Arid5a), mRNA [NM_145996]	4.97951
Tnfaip6	Mus musculus tumor necrosis factor alpha induced protein 6 (Tnfaip6), mRNA [NM_009398]	4.95562
Hmga2	Mus musculus high mobility group AT-hook 2 (Hmga2), mRNA [NM_010441]	4.93571
EG545884	PREDICTED: Mus musculus hypothetical LOC545884 (LOC545884), mRNA [XM_132905]	4.93288
Trib2	Mus musculus tribbles homolog 2 (Drosophila) (Trib2), mRNA [NM_144551]	4.925
Kif26b	Mus musculus kinesin family member 26B (Kif26b), mRNA [NM_177757]	4.91202
Ctxn1	Mus musculus cortexin 1 (Ctxn1), mRNA [NM_183315]	4.91176
Zap70	Mus musculus zeta-chain (TCR) associated protein kinase (Zap70), mRNA [NM_009539]	4.89507
Itih2	Mus musculus inter-alpha trypsin inhibitor, heavy chain 2 (Itih2), mRNA [NM_010582]	4.88501
Sema3c	Mus musculus sema domain, immunoglobulin domain (Ig), short basic domain, secreted, (semaphorin) 3C (Sema3c), mRNA [NM_013657]	4.88354
BB200491	BB200491 RIKEN full-length enriched, 0 day neonate thymus Mus musculus cDNA clone A430024O06 3'. [BB200491]	4.87755
Sorbs2	Mus musculus sorbin and SH3 domain containing 2 (Sorbs2), mRNA [NM_172752]	4.84558
Col12a1	Mus musculus procollagen, type XII, alpha 1 (Col12a1), mRNA [NM_007730]	4.84168
Kcna4	Mus musculus potassium voltage-gated channel, shaker-related subfamily, member 4 (Kcna4), mRNA [NM_021275]	4.80589
Ifi44	Mus musculus 0 day neonate kidney cDNA, RIKEN full-length enriched library, clone:D630022O22 product:inferred: microtubule associated protein 44 {Mus musculus}, full insert sequence [AK085407]	4.79018
Hspb1	Mus musculus 0 day neonate skin cDNA, RIKEN full-length enriched library, clone:4632415I09 product:HEAT SHOCK PROTEIN, 25 KDA, full insert sequence. [AK019498]	4.78268
Tgtp	Mus musculus T-cell specific GTPase (Tgtp), mRNA [NM_011579]	4.76863
Paqr3	Mus musculus progestin and adipoQ receptor family member III (Paqr3), mRNA [NM_198422]	4.76793
Gjb4	Mus musculus gap junction membrane channel protein beta 4 (Gjb4), mRNA [NM_008127]	4.75811
Oas1f	Mus musculus 2'-5' oligoadenylate synthetase 1F (Oas1f), mRNA [NM_145153]	4.74986
Hectd2	Mus musculus HECT domain containing 2 (Hectd2), mRNA [NM_172637]	4.74495
TC1695990		4.73725
Rsad2	Mus musculus radical S-adenosyl methionine domain containing 2 (Rsad2), mRNA [NM_021384]	4.72983
Raet1e	Mus musculus retinoic acid early transcript 1E (Raet1e), mRNA [NM_198193]	4.72721
S100a14	Mus musculus S100 calcium binding protein A14 (S100a14), mRNA [NM_025393]	4.72627
Rsad2	Mus musculus radical S-adenosyl methionine domain containing 2 (Rsad2), mRNA [NM_021384]	4.71239
Cda	Mus musculus cytidine deaminase (Cda), mRNA [NM_028176]	4.70031
Ihpk3	Mus musculus inositol hexaphosphate kinase 3 (Ihpk3), mRNA [NM_173027]	4.69925
Creb5	Mus musculus cAMP responsive element binding protein 5 (Creb5), mRNA [NM_172728]	4.68971
Ahr	Mus musculus aryl-hydrocarbon receptor (Ahr), mRNA [NM_013464]	4.68754
Ppp1r14a	Mus musculus protein phosphatase 1, regulatory (inhibitor) subunit 14A (Ppp1r14a), mRNA [NM_026731]	4.68006
Galntl4	Mus musculus UDP-N-acetyl-alpha-D-galactosamine:polypeptide N-acetylgalactosaminyltransferase-like 4 (Galntl4), mRNA [NM_173739]	4.67892
Rkhd3	PREDICTED: Mus musculus ring finger and KH domain containing 3 (Rkhd3), mRNA [XM_620516]	4.66582
Magea1	Mus musculus melanoma antigen, family A, 1 (Magea1), mRNA [NM_020015]	4.65278
Cngb1	Mus musculus cyclic nucleotide gated channel beta 1, mRNA (cDNA clone IMAGE:4504353), partial cds [BC045114]	4.65267
Arhgap12	Mus musculus Rho GTPase activating protein 12 (Arhgap12), transcript variant 1, mRNA [NM_001039692]	4.64643
Gm364	PREDICTED: Mus musculus gene model 364, (NCBI) (LOC245423), mRNA [XM_141763]	4.63515
Tro	Mus musculus trophinin (Tro), transcript variant 3, mRNA [NM_019548]	4.63472
Mpeg1	Mus musculus macrophage expressed gene 1 (Mpeg1), mRNA [NM_010821]	4.63082
C77713	C77713 C77713 Mouse 3.5-dpc blastocyst cDNA Mus musculus cDNA clone J0036E01 3', mRNA sequence [C77713]	4.62295
Niban	Mus musculus niban protein (Niban), mRNA [NM_022018]	4.60726
A730054J21Rik	Mus musculus 7 days neonate cerebellum cDNA, RIKEN full-length enriched library, clone:A730054J21 product:unclassifiable, full insert sequence. [AK043086]	4.59696
Rkhd3	PREDICTED: Mus musculus ring finger and KH domain containing 3 (Rkhd3), mRNA [XM_620516]	4.59054
Dnmt3l	Mus musculus DNA (cytosine-5-)-methyltransferase 3-like (Dnmt3l), transcript variant 1, mRNA [NM_019448]	4.57888
AK079702	Mus musculus 0 day neonate thymus cDNA, RIKEN full-length enriched library, clone:A430019E01 product:unclassifiable, full insert sequence. [AK079702]	4.57059
Cyp3a13	Mus musculus cytochrome P450, family 3, subfamily a, polypeptide 13 (Cyp3a13), mRNA [NM_007819]	4.55405
BC016201	Mus musculus cDNA sequence BC016201 (BC016201), mRNA [NM_145601]	4.55103
Trim63	Mus musculus tripartite motif-containing 63 (Trim63), mRNA [NM_001039048]	4.53518
Chd7	Mus musculus chromodomain helicase DNA binding protein 7 (Chd7), mRNA [NM_001081417]	4.53456
A630033H20Rik	Mus musculus RIKEN cDNA A630033H20 gene (A630033H20Rik), mRNA [NM_175442]	4.53167
Rbp1	Mus musculus retinol binding protein 1, cellular (Rbp1), mRNA [NM_011254]	4.52411
Ablim1	Mus musculus actin-binding double zinc finger protein mRNA, 3' untranslated region, partial sequence. [AF316037]	4.52401
Gprc5a	Mus musculus G protein-coupled receptor, family C, group 5, member A (Gprc5a), mRNA [NM_181444]	4.51862
Me3	Mus musculus malic enzyme 3, NADP(+)-dependent, mitochondrial (Me3), mRNA [NM_181407]	4.50677
F730031O20Rik	Mus musculus adult male bone cDNA, RIKEN full-length enriched library, clone:9830104G23 product:weakly similar to HEF LIKE PROTEIN [Homo sapiens], full insert sequence. [AK036419]	4.50645
Rragd	Mus musculus Ras-related GTP binding D (Rragd), mRNA [NM_027491]	4.48698
Ablim1	Mus musculus actin-binding LIM protein 1, mRNA (cDNA clone IMAGE:5323557), complete cds. [BC032216]	4.48644
Clic5	Mus musculus chloride intracellular channel 5 (Clic5), mRNA [NM_172621]	4.4832
AK033738	Mus musculus adult male cecum cDNA, RIKEN full-length enriched library, clone:9130604L22 product:weakly similar to HAI-2 RELATED SMALL PROTEIN (IMMORTALIZATION-UPREGULATED PROTEIN 1) (HEPATOCYTE GROWTH FACTOR ACTIVATOR INHIBITOR TYPE 2-RELATED SMALL...	4.48057
E430002G05Rik	Mus musculus RIKEN cDNA E430002G05 gene (E430002G05Rik), mRNA [NM_173749]	4.47397
Sgip1	Mus musculus 7 days neonate cerebellum cDNA, RIKEN full-length enriched library, clone:A730048G04 product:hypothetical Second domain of Mu2 adaptin subunit (ap50) of ap2 adaptor structure containing protein, full insert sequence. [AK043018]	4.45843
Aif1	Mus musculus allograft inflammatory factor 1 (Aif1), mRNA [NM_019467]	4.4563
AI662270	Mus musculus 10 days neonate skin cDNA, RIKEN full-length enriched library, clone:4732442J12 product:unclassifiable, full insert sequence [AK028715]	4.4552
Fndc1	Mus musculus fibronectin type III domain containing 1 (Fndc1), mRNA [NM_001081416]	4.44549
Gata3	Mus musculus GATA binding protein 3 (Gata3), mRNA [NM_008091]	4.42257
2900069M18Rik	Mus musculus adult male hippocampus cDNA, RIKEN full-length enriched library, clone:2900069M18 product:unclassifiable, full insert sequence. [AK013759]	4.42111
4930528F23Rik	Mus musculus adult male testis cDNA, RIKEN full-length enriched library, clone:4930528F23 product:hypothetical protein, full insert sequence. [AK015924]	4.41875
Aox3	Mus musculus aldehyde oxidase 3 (Aox3), mRNA [NM_023617]	4.40737
Tesc	Mus musculus tescalcin (Tesc), mRNA [NM_021344]	4.40598
Adcy7	Mus musculus adenylate cyclase 7 (Adcy7), transcript variant 3, mRNA [NM_001037724]	4.39711
Vgll3	PREDICTED: Mus musculus RIKEN cDNA 1700110N18 gene (1700110N18Rik), mRNA [XM_283372]	4.39694
Syt8	Mus musculus synaptotagmin VIII (Syt8), mRNA [NM_018802]	4.38869
Elmo1	Mus musculus engulfment and cell motility 1, ced-12 homolog (C. elegans) (Elmo1), transcript variant 2, mRNA [NM_198093]	4.36383
Chrnb1	Mus musculus cholinergic receptor, nicotinic, beta polypeptide 1 (muscle) (Chrnb1), mRNA [NM_009601]	4.36212
Tgtp	Mus musculus T-cell specific GTPase (Tgtp), mRNA [NM_011579]	4.35788
Prokr1	Mus musculus prokineticin receptor 1 (Prokr1), mRNA [NM_021381]	4.35249
Olfr394	Mus musculus olfactory receptor 394 (Olfr394), mRNA [NM_147007]	4.33559
Il13ra1	Mus musculus interleukin 13 receptor, alpha 1 (Il13ra1), mRNA [NM_133990]	4.33247
DXBay18	Mus musculus DNA segment, Chr X, Baylor 18 (DXBay18), mRNA [NM_001025384]	4.31514
Rhpn2	Mus musculus rhophilin, Rho GTPase binding protein 2 (Rhpn2), mRNA [NM_027897]	4.28463
Rbpjl	Mus musculus recombination signal binding protein for immunoglobulin kappa J region-like (Rbpjl), mRNA [NM_009036]	4.27815
4732474O15Rik	PREDICTED: Mus musculus RIKEN cDNA 4732474O15 gene (4732474O15Rik), mRNA [XM_138397]	4.27754
Gch1	Mus musculus GTP cyclohydrolase 1 (Gch1), mRNA [NM_008102]	4.27593
1110012J17Rik	Mus musculus 12 days embryo spinal ganglion cDNA, RIKEN full-length enriched library, clone:D130071O13 product:hypothetical protein, full insert sequence. [AK051750]	4.26259
Prl8a9	Mus musculus prolactin-like protein C 2 (Prlpc2), mRNA [NM_023332]	4.25913
Crip1	Mus musculus cysteine-rich protein 1 (intestinal) (Crip1), mRNA [NM_007763]	4.2589
Kif23	Mus musculus kinesin family member 23 (Kif23), mRNA [NM_024245]	4.25441
Plek	Mus musculus pleckstrin (Plek), mRNA [NM_019549]	4.25089
Mctp1	Mus musculus multiple C2 domains, transmembrane 1 (Mctp1), mRNA [NM_030174]	4.24456
Arl4c	Mus musculus ADP-ribosylation factor-like 4C (Arl4c), mRNA [NM_177305]	4.24434
6330406I15Rik	Mus musculus RIKEN cDNA 6330406I15 gene (6330406I15Rik), mRNA [NM_027519]	4.2312
Ppig	Mus musculus peptidyl-prolyl isomerase G (cyclophilin G) (Ppig), mRNA [NM_001081086]	4.22776
Ms4a4c	Mus musculus membrane-spanning 4-domains, subfamily A, member 4C (Ms4a4c), mRNA [NM_029499]	4.22577
Runx1	Mus musculus runt related transcription factor 1 (Runx1), mRNA [NM_009821]	4.22111
Clcnkb	Mus musculus chloride channel Kb (Clcnkb), mRNA [NM_019701]	4.21751
Gch1	Mus musculus GTP cyclohydrolase 1 (Gch1), mRNA [NM_008102]	4.21308
D5Ertd593e	Mus musculus DNA segment, Chr 5, ERATO Doi 593, expressed (D5Ertd593e), mRNA [NM_175096]	4.20577
Pkd2	Mus musculus adult male corpus striatum cDNA, RIKEN full-length enriched library, clone:C030034P18 product:unclassifiable, full insert sequence. [AK021122]	4.20538
Svopl	Mus musculus SV2 related protein homolog (rat)-like, mRNA (cDNA clone MGC:65540 IMAGE:6309979), complete cds. [BC058741]	4.20492
Hdgfrp3	Mus musculus hepatoma-derived growth factor, related protein 3 (Hdgfrp3), mRNA [NM_013886]	4.20246
Flrt2	Mus musculus cDNA clone IMAGE:30546630, containing frame-shift errors [BC067058]	4.19962
ENSMUST00000094405	serum amyloid A, pseudogene [Source:MarkerSymbol;Acc:MGI:108518] [ENSMUST00000094405]	4.19423
Anln	Mus musculus anillin, actin binding protein (scraps homolog, Drosophila) (Anln), mRNA [NM_028390]	4.18786
Rasgrp3	Mus musculus RAS, guanyl releasing protein 3 (Rasgrp3), mRNA [NM_207246]	4.18347
Tes	Mus musculus testis derived transcript (Tes), transcript variant 1, mRNA [NM_011570]	4.17209
NAP019557-001		4.17168
2900019G14Rik	Mus musculus RIKEN cDNA 2900019G14 gene, mRNA (cDNA clone IMAGE:5706647). [BC078451]	4.16857
Pcyt1b	Mus musculus phosphate cytidylyltransferase 1, choline, beta isoform (Pcyt1b), transcript variant 1, mRNA [NM_211138]	4.16289
Slc38a1	Mus musculus 12 days embryo embryonic body between diaphragm region and neck cDNA, RIKEN full-length enriched library, clone:9430020E10 product:hypothetical protein, full insert sequence. [AK162429]	4.15679
ENSMUST00000070019	tenascin C [Source:MarkerSymbol;Acc:MGI:101922] [ENSMUST00000070019]	4.1443
AI451617	Mus musculus adult male colon cDNA, RIKEN full-length enriched library, clone:9030414N23 product:similar to Tripartite motif protein 30 (Down regulatory protein of interleukin 2 receptor) [Mus musculus], full insert sequence. [AK136456]	4.13799
Arid5a	Mus musculus AT rich interactive domain 5A (Mrf1 like) (Arid5a), mRNA [NM_145996]	4.12881
E130306M17Rik	Mus musculus RIKEN cDNA E130306M17 gene (E130306M17Rik), mRNA [NM_177271]	4.12529
Pilra	Mus musculus 3 days neonate thymus cDNA, RIKEN full-length enriched library, clone:A630029C13 product:weakly similar to INHIBITORY RECEPTOR PILRALPHA [Homo sapiens], full insert sequence [AK041670]	4.12395
Acot1	Mus musculus acyl-CoA thioesterase 1 (Acot1), mRNA [NM_012006]	4.12376
Cdsn	Mus musculus corneodesmosin (Cdsn), mRNA [NM_001008424]	4.1144
Pcyt1b	Mus musculus phosphate cytidylyltransferase 1, choline, beta isoform (Pcyt1b), transcript variant 1, mRNA [NM_211138]	4.11293
Tm6sf1	Mus musculus transmembrane 6 superfamily member 1 (Tm6sf1), mRNA [NM_145375]	4.10744
Sh2d6	Mus musculus RIKEN cDNA 4933424C13 gene, mRNA (cDNA clone MGC:118386 IMAGE:30920200), complete cds. [BC100525]	4.10196
Cd163	Mus musculus CD163 antigen (Cd163), mRNA [NM_053094]	4.10031
Tpcn2	Mus musculus two pore segment channel 2 (Tpcn2), mRNA [NM_146206]	4.09438
Rnd1	Mus musculus Rho family GTPase 1 (Rnd1), mRNA [NM_172612]	4.09081
1700009N14Rik	Mus musculus RIKEN cDNA 1700009N14 gene (1700009N14Rik), mRNA [NM_001081095]	4.08983
Rai14	Mus musculus retinoic acid induced 14 (Rai14), mRNA [NM_030690]	4.08255
C630004H02Rik	Mus musculus RIKEN cDNA C630004H02 gene (C630004H02Rik), mRNA [NM_175454]	4.07836
P2rx3	Mus musculus purinergic receptor P2X, ligand-gated ion channel, 3 (P2rx3), mRNA [NM_145526]	4.0762
Fkbp11	Mus musculus FK506 binding protein 11 (Fkbp11), mRNA [NM_024169]	4.07611
Rhd	Mus musculus Rh blood group, D antigen (Rhd), mRNA [NM_011270]	4.07487
Itm2a	Mus musculus integral membrane protein 2A (Itm2a), mRNA [NM_008409]	4.07296
Olfr374	Mus musculus olfactory receptor 374 (Olfr374), mRNA [NM_146338]	4.07146
Aif1	Mus musculus allograft inflammatory factor 1 (Aif1), mRNA [NM_019467]	4.06968
1110006O17Rik	Mus musculus RIKEN cDNA 1110006O17 gene (1110006O17Rik), mRNA [NM_001033141]	4.06965
Trim16	Mus musculus tripartite motif protein 16 (Trim16), mRNA [NM_053169]	4.05854
Slc25a37	Mus musculus solute carrier family 25, member 37 (Slc25a37), mRNA [NM_026331]	4.03964
E030037K03Rik	Mus musculus 0 day neonate lung cDNA, RIKEN full-length enriched library, clone:E030037K03 product:hypothetical protein, full insert sequence [AK143015]	4.00631
Fsd1	Mus musculus fibronectin type 3 and SPRY domain-containing protein (Fsd1), mRNA [NM_183178]	4.00627
Gdap1	Mus musculus ganglioside-induced differentiation-associated-protein 1 (Gdap1), mRNA [NM_010267]	3.99171
F13a1	Mus musculus coagulation factor XIII, A1 subunit (F13a1), mRNA [NM_028784]	3.99042
Ifitm5	Mus musculus interferon induced transmembrane protein 5 (Ifitm5), mRNA [NM_053088]	3.98518
NAP029330-1		3.98429
Slc7a11	Mus musculus solute carrier family 7 (cationic amino acid transporter, y+ system), member 11 (Slc7a11), mRNA [NM_011990]	3.9743
Tro	Mus musculus trophinin (Tro), transcript variant 3, mRNA [NM_019548]	3.97426
4930431B09Rik	Mus musculus cDNA clone IMAGE:6306854, partial cds. [BC046309]	3.97365
1110059M19Rik	Mus musculus cDNA clone IMAGE:30134658. [BC060289]	3.97325
Msln	Mus musculus mesothelin (Msln), mRNA [NM_018857]	3.97175
TC1614884	Q33559_LEITA (Q33559) MURF1 protein (Fragment), partial (5%) [TC1614884]	3.96423
Plek	Mus musculus pleckstrin (Plek), mRNA [NM_019549]	3.96114
6330503C03Rik	Mus musculus RIKEN cDNA 6330503C03 gene (6330503C03Rik), mRNA [NM_029528]	3.95873
Aldh1l2	Mus musculus aldehyde dehydrogenase 1 family, member L2 (Aldh1l2), mRNA [NM_153543]	3.94909
Xpnpep2	Mus musculus X-prolyl aminopeptidase (aminopeptidase P) 2, membrane-bound (Xpnpep2), transcript variant 1, mRNA [NM_133213]	3.93684
Ablim1	Mus musculus 2 days neonate thymus thymic cells cDNA, RIKEN full-length enriched library, clone:E430037I09 product:actin-binding LIM protein 1, full insert sequence. [AK154082]	3.93644
Ptpn7	Mus musculus protein tyrosine phosphatase, non-receptor type 7 (Ptpn7), mRNA [NM_177081]	3.93058
AU040829	Mus musculus expressed sequence AU040829 (AU040829), mRNA [NM_175003]	3.92772
Nlrc3	Mus musculus 12 days embryo eyeball cDNA, RIKEN full-length enriched library, clone:D230007K08 product:hypothetical Leucine rich repeat, ribonuclease inhibitor type containing protein, full insert sequence. [AK084199]	3.91951
4631422O05Rik	Mus musculus RIKEN cDNA 4631422O05 gene, mRNA (cDNA clone IMAGE:6513146), partial cds [BC062166]	3.90849
Indo	Mus musculus indoleamine-pyrrole 2,3 dioxygenase (Indo), mRNA [NM_008324]	3.90299
Tulp2	Mus musculus tubby-like protein 2 (Tulp2), transcript variant 1, mRNA [NM_008807]	3.90139
Mtmr11	Mus musculus myotubularin related protein 11 (Mtmr11), mRNA [NM_181409]	3.89261
Aldh1l2	Mus musculus aldehyde dehydrogenase 1 family, member L2 (Aldh1l2), mRNA [NM_153543]	3.88356
Odz2	Mus musculus odd Oz/ten-m homolog 2 (Drosophila) (Odz2), transcript variant 1, mRNA [NM_011856]	3.87344
Centd3	Mus musculus centaurin, delta 3 (Centd3), mRNA [NM_139206]	3.87158
Timp1	Mus musculus tissue inhibitor of metalloproteinase 1 (Timp1), transcript variant 2, mRNA [NM_011593]	3.86479
AK047822	Mus musculus 16 days embryo head cDNA, RIKEN full-length enriched library, clone:C130002A13 product:unclassifiable, full insert sequence. [AK047822]	3.863
Mthfd1l	Mus musculus methylenetetrahydrofolate dehydrogenase (NADP+ dependent) 1-like (Mthfd1l), mRNA [NM_172308]	3.85281
Itpr3	Mus musculus inositol 1,4,5-triphosphate receptor 3 (Itpr3), mRNA [NM_080553]	3.852
Shroom3	Mus musculus shroom family member 3 (Shroom3), transcript variant 1, mRNA [NM_015756]	3.83912
Tmem45a	Mus musculus transmembrane protein 45a (Tmem45a), mRNA [NM_019631]	3.83872
Rasa4	Mus musculus RAS p21 protein activator 4 (Rasa4), transcript variant 1, mRNA [NM_133914]	3.83659
Cubn	Mus musculus cubilin (intrinsic factor-cobalamin receptor) (Cubn), mRNA [NM_001081084]	3.83504
Cnn1	Mus musculus calponin 1 (Cnn1), mRNA [NM_009922]	3.82995
Slco3a1	Mus musculus solute carrier organic anion transporter family, member 3a1 (Slco3a1), transcript variant 1, mRNA [NM_023908]	3.82647
6330406I15Rik	Mus musculus RIKEN cDNA 6330406I15 gene (6330406I15Rik), mRNA [NM_027519]	3.81576
Mybl1	M.musculus mRNA for A-Myb protein. [X82327]	3.81466
Oas2	Mus musculus 2'-5' oligoadenylate synthetase 2 (Oas2), mRNA [NM_145227]	3.8096
Klf4	Mus musculus Kruppel-like factor 4 (gut) (Klf4), mRNA [NM_010637]	3.80934
Gdap1l1	Mus musculus ganglioside-induced differentiation-associated protein 1-like 1 (Gdap1l1), mRNA [NM_144891]	3.80764
Stil	Mus musculus Scl/Tal1 interrupting locus (Stil), mRNA [NM_009185]	3.80055
Islr	Mus musculus immunoglobulin superfamily containing leucine-rich repeat (Islr), mRNA [NM_012043]	3.79479
Birc1f	Mus musculus baculoviral IAP repeat-containing 1f (Birc1f), mRNA [NM_010871]	3.79334
Batf	Mus musculus basic leucine zipper transcription factor, ATF-like (Batf), mRNA [NM_016767]	3.79075
Tsnaxip1	Mus musculus translin-associated factor X (Tsnax) interacting protein 1 (Tsnaxip1), mRNA [NM_024445]	3.78949
Raet1a	Mus musculus retinoic acid early transcript 1, alpha (Raet1a), mRNA [NM_009016]	3.76687
Itga3	Mus musculus integrin alpha 3 (Itga3), mRNA [NM_013565]	3.76347
Icosl	Mus musculus icos ligand (Icosl), mRNA [NM_015790]	3.76183
Ccl3	Mus musculus chemokine (C-C motif) ligand 3 (Ccl3), mRNA [NM_011337]	3.75883
Mms19l	Mus musculus adult male testis cDNA, RIKEN full-length enriched library, clone:4931409L11 product:MMS19 (MET18 S. cerevisiae)-like, full insert sequence [AK029840]	3.74895
Ablim1	Mus musculus 0 day neonate head cDNA, RIKEN full-length enriched library, clone:4833406P10 product:similar to ACTIN-BINDING DOUBLE ZINC FINGER PROTEIN (FRAGMENT) [Mus musculus], full insert sequence. [AK029371]	3.74439
Ly6c	Mus musculus mRNA for Ly-6C variant, complete cds. [D86232]	3.74436
2610027F03Rik	Mus musculus 10 days embryo whole body cDNA, RIKEN full-length enriched library, clone:2610027F03 product:unclassifiable, full insert sequence [AK011565]	3.74404
Ndrg4	Mus musculus N-myc downstream regulated gene 4 (Ndrg4), mRNA [NM_145602]	3.74356
Notch3	Mus musculus Notch gene homolog 3 (Drosophila) (Notch3), mRNA [NM_008716]	3.74333
4833416E15Rik	Mus musculus 0 day neonate head cDNA, RIKEN full-length enriched library, clone:4833416E15 product:unclassifiable, full insert sequence. [AK014707]	3.74325
2810457I06Rik	Mus musculus RIKEN cDNA 2810457I06 gene (2810457I06Rik), mRNA [NM_176860]	3.7399
Dyrk3	Mus musculus dual-specificity tyrosine-(Y)-phosphorylation regulated kinase 3 (Dyrk3), mRNA [NM_145508]	3.73872
Tcfcp2l1	Mus musculus transcription factor CP2-like 1 (Tcfcp2l1), mRNA [NM_023755]	3.73817
Kif21b	Mus musculus kinesin family member 21B (Kif21b), mRNA [NM_001039472]	3.73729
Fbxl2	Mus musculus CRL-1751 WEHI 164 cDNA, RIKEN full-length enriched library, clone:G430047M01 product:LEUCINE-RICH REPEATS CONTAINING F-BOX PROTEIN FBL3 homolog [Homo sapiens], full insert sequence. [AK089994]	3.72409
Gpr35	Mus musculus G protein-coupled receptor 35 (Gpr35), mRNA [NM_022320]	3.71908
Klrc3	Mus musculus killer cell lectin-like receptor subfamily C, member 3 (Klrc3), mRNA [NM_021378]	3.7189
Ly6f	Mus musculus lymphocyte antigen 6 complex, locus F (Ly6f), mRNA [NM_008530]	3.71821
Mxd3	Mus musculus Max dimerization protein 3 (Mxd3), mRNA [NM_016662]	3.71472
Zbp1	Mus musculus Z-DNA binding protein 1 (Zbp1), mRNA [NM_021394]	3.71224
Kcnma1	Mus musculus potassium large conductance calcium-activated channel, subfamily M, alpha member 1 (Kcnma1), mRNA [NM_010610]	3.6925
5530400C23Rik	Mus musculus 10 days neonate head cDNA, RIKEN full-length enriched library, clone:5530400C23 product:hypothetical protein, full insert sequence. [AK017421]	3.69138
Prss16	Mus musculus protease, serine, 16 (thymus) (Prss16), mRNA [NM_019429]	3.68
AK046811	Mus musculus 10 days neonate medulla oblongata cDNA, RIKEN full-length enriched library, clone:B830013D20 product:unclassifiable, full insert sequence. [AK046811]	3.67683
Tmepai	Mus musculus transmembrane, prostate androgen induced RNA (Tmepai), mRNA [NM_022995]	3.67356
Elmo1	Mus musculus engulfment and cell motility 1, ced-12 homolog (C. elegans) (Elmo1), transcript variant 1, mRNA [NM_080288]	3.67074
Zfp57	Mus musculus zinc finger protein 57 (Zfp57), transcript variant 1, mRNA [NM_009559]	3.66689
Etv1	Mus musculus ets variant gene 1 (Etv1), mRNA [NM_007960]	3.66461
Emilin2	Mus musculus elastin microfibril interfacer 2 (Emilin2), mRNA [NM_145158]	3.66319
Bard1	Mus musculus BRCA1 associated RING domain 1 (Bard1), mRNA [NM_007525]	3.6572
Oas1b	Mus musculus 2'-5' oligoadenylate synthetase 1B (Oas1b), mRNA [NM_001083925]	3.65096
Ptgs1	Mus musculus prostaglandin-endoperoxide synthase 1 (Ptgs1), mRNA [NM_008969]	3.64939
Gria3	Mus musculus glutamate receptor, ionotropic, AMPA3 (alpha 3) (Gria3), mRNA [NM_016886]	3.64723
Nkx1-2	Mus musculus NK1 transcription factor related, locus 2 (Drosophila) (Nkx1-2), mRNA [NM_009123]	3.64322
Efemp1	Mus musculus epidermal growth factor-containing fibulin-like extracellular matrix protein 1 (Efemp1), mRNA [NM_146015]	3.64116
Abca14	Mus musculus ATP-binding cassette, sub-family A (ABC1), member 14 (Abca14), mRNA [NM_026458]	3.63192
Ica1	Mus musculus islet cell autoantigen 1 (Ica1), mRNA [NM_010492]	3.62956
Enpp3	Mus musculus ectonucleotide pyrophosphatase/phosphodiesterase 3, mRNA (cDNA clone IMAGE:3495326), partial cds. [BC005527]	3.62865
A830007P12Rik	Mus musculus RIKEN cDNA A830007P12 gene (A830007P12Rik), mRNA [NM_146115]	3.62611
Slc25a30	Mus musculus solute carrier family 25, member 30 (Slc25a30), mRNA [NM_026232]	3.62517
BC023004	Mus musculus, clone IMAGE:5362978, mRNA, partial cds [BC023004]	3.61172
Ly6a	Mus musculus lymphocyte antigen 6 complex, locus A (Ly6a), mRNA [NM_010738]	3.61152
Plat	Mus musculus plasminogen activator, tissue (Plat), mRNA [NM_008872]	3.60976
AU040829	Mus musculus expressed sequence AU040829 (AU040829), mRNA [NM_175003]	3.60966
Ifitm6	Mus musculus interferon induced transmembrane protein 6 (Ifitm6), mRNA [NM_001033632]	3.60145
Nol4	Mus musculus nucleolar protein 4 (Nol4), mRNA [NM_199024]	3.59042
Heph	Mus musculus hephaestin (Heph), transcript variant 2, mRNA [NM_181273]	3.59006
Hectd2	Mus musculus 3 days neonate thymus cDNA, RIKEN full-length enriched library, clone:A630025O09 product:hypothetical protein, full insert sequence. [AK041629]	3.58168
Emp2	Mus musculus epithelial membrane protein 2 (Emp2), mRNA [NM_007929]	3.57732
Mboat2	Mus musculus membrane bound O-acyltransferase domain containing 2 (Mboat2), transcript variant 1, mRNA [NM_026037]	3.57728
EG224180	Mus musculus 9.5 days embryo parthenogenote cDNA, RIKEN full-length enriched library, clone:B130050K08 product:hypothetical protein, full insert sequence. [AK045242]	3.57357
Napsa	Mus musculus napsin A aspartic peptidase (Napsa), mRNA [NM_008437]	3.57235
Inhbb	Mus musculus inhibin beta-B (Inhbb), mRNA [NM_008381]	3.57195
OTTMUSG00000016644	PREDICTED: Mus musculus similar to interferon-induced protein with tetratricopeptide repeats 1, transcript variant 1 (LOC667373), mRNA [XM_001000875]	3.56073
Col16a1	Mus musculus procollagen, type XVI, alpha 1 (Col16a1), mRNA [NM_028266]	3.55562
Odz4	Mus musculus odd Oz/ten-m homolog 4 (Drosophila) (Odz4), mRNA [NM_011858]	3.55435
Ifi205	Mus musculus interferon activated gene 205 (Ifi205), mRNA [NM_172648]	3.55348
Cngb3	Mus musculus cyclic nucleotide gated channel beta 3 (Cngb3), mRNA [NM_013927]	3.54919
Rai14	Mus musculus retinoic acid induced 14 (Rai14), mRNA [NM_030690]	3.54697
Oas1g	Mus musculus 2'-5' oligoadenylate synthetase 1G (Oas1g), mRNA [NM_011852]	3.53914
Trim16	Mus musculus tripartite motif protein 16 (Trim16), mRNA [NM_053169]	3.53791
3110035C09Rik	Mus musculus 13 days embryo head cDNA, RIKEN full-length enriched library, clone:3110035C09 product:unclassifiable, full insert sequence [AK014122]	3.5346
Rnase10	Mus musculus ribonuclease, RNase A family, 10 (non-active) (Rnase10), mRNA [NM_029145]	3.53324
Spon2	Mus musculus spondin 2, extracellular matrix protein (Spon2), mRNA [NM_133903]	3.52981
Cstf2	Mus musculus cleavage stimulation factor, 3' pre-RNA subunit 2, mRNA (cDNA clone MGC:36412 IMAGE:5322335), complete cds. [BC036719]	3.52793
Klf2	Mus musculus Kruppel-like factor 2 (lung) (Klf2), mRNA [NM_008452]	3.52636
Sema3a	Mus musculus 0 day neonate lung cDNA, RIKEN full-length enriched library, clone:E030004A12 product:sema domain, immunoglobulin domain (Ig), short basic domain, secreted, (semaphorin) 3A, full insert sequence. [AK053115]	3.52571
Timp1	Mus musculus tissue inhibitor of metalloproteinase 1 (Timp1), transcript variant 2, mRNA [NM_011593]	3.52065
Inpp4b	Mus musculus inositol polyphosphate-4-phosphatase, type II (Inpp4b), mRNA [NM_001024617]	3.51963
Rgnef	Mus musculus Rho-guanine nucleotide exchange factor (Rgnef), mRNA [NM_012026]	3.51801
Cd274	Mus musculus CD274 antigen (Cd274), mRNA [NM_021893]	3.51242
Raet1a	Mus musculus retinoic acid early transcript 1, alpha (Raet1a), mRNA [NM_009016]	3.51186
Sirpb1	Mus musculus signal-regulatory protein beta 1 (Sirpb1), transcript variant 1, mRNA [NM_178792]	3.50896
Eno2	Mus musculus enolase 2, gamma neuronal (Eno2), mRNA [NM_013509]	3.50872
5730559C18Rik	Mus musculus 8 days embryo whole body cDNA, RIKEN full-length enriched library, clone:5730559C18 product:hypothetical protein, full insert sequence. [AK017848]	3.50716
Epb4.1l4a	Mus musculus erythrocyte protein band 4.1-like 4a (Epb4.1l4a), mRNA [NM_013512]	3.5062
1810008I18Rik	Mus musculus adult male liver tumor cDNA, RIKEN full-length enriched library, clone:C730046D02 product:unclassifiable, full insert sequence [AK050412]	3.50186
Mdm4	Mus musculus transformed mouse 3T3 cell double minute 4 (Mdm4), mRNA [NM_008575]	3.50011
Fgf7	Mus musculus fibroblast growth factor 7 (Fgf7), mRNA [NM_008008]	3.48715
Dpep2	Mus musculus dipeptidase 2 (Dpep2), mRNA [NM_176913]	3.48403
Sema3c	Mus musculus 11 days embryo gonad cDNA, RIKEN full-length enriched library, clone:7030412F17 product:sema domain, immunoglobulin domain (Ig), short basic domain, secreted, (semaphorin) 3C, full insert sequence. [AK078589]	3.4829
Cd109	Mus musculus CD109 antigen (Cd109), mRNA [NM_153098]	3.48229
Scx	Mus musculus scleraxis (Scx), mRNA [NM_198885]	3.48104
Tacr2	Mus musculus tachykinin receptor 2 (Tacr2), mRNA [NM_009314]	3.4805
Islr	Mus musculus immunoglobulin superfamily containing leucine-rich repeat (Islr), mRNA [NM_012043]	3.47544
Car12	Mus musculus carbonic anyhydrase 12 (Car12), mRNA [NM_178396]	3.47139
Rspo2	Mus musculus R-spondin 2 homolog (Xenopus laevis) (Rspo2), mRNA [NM_172815]	3.4699
Abcb1a	Mus musculus ATP-binding cassette, sub-family B (MDR/TAP), member 1A (Abcb1a), mRNA [NM_011076]	3.4681
Agxt	Mus musculus alanine-glyoxylate aminotransferase (Agxt), mRNA [NM_016702]	3.46411
EG236749	Mus musculus predicted gene, EG236749 (EG236749), mRNA [NM_001034864]	3.46142
Samd12	Mus musculus sterile alpha motif domain containing 12 (Samd12), mRNA [NM_177225]	3.45763
Ccl8	Mus musculus chemokine (C-C motif) ligand 8 (Ccl8), mRNA [NM_021443]	3.45713
Tuft1	Mus musculus tuftelin 1 (Tuft1), mRNA [NM_011656]	3.45433
AK047679	Mus musculus adult male corpus striatum cDNA, RIKEN full-length enriched library, clone:C030010A21 product:unclassifiable, full insert sequence. [AK047679]	3.45364
Krt7	Mus musculus keratin 7 (Krt7), mRNA [NM_033073]	3.45302
Tlr7	Mus musculus toll-like receptor 7 (Tlr7), mRNA [NM_133211]	3.45301
Ccl7	Mus musculus chemokine (C-C motif) ligand 7 (Ccl7), mRNA [NM_013654]	3.4527
Bdnf	Mus musculus brain derived neurotrophic factor (Bdnf), transcript variant 1, mRNA [NM_007540]	3.44532
Ms4a4b	Mus musculus membrane-spanning 4-domains, subfamily A, member 4B (Ms4a4b), mRNA [NM_021718]	3.44322
Ccdc37	Mus musculus coiled-coil domain containing 37, mRNA (cDNA clone MGC:56972 IMAGE:6392183), complete cds. [BC047211]	3.43865
Arl4c	Mus musculus ADP-ribosylation factor-like 4C (Arl4c), mRNA [NM_177305]	3.43643
Mkl1	Mus musculus MKL (megakaryoblastic leukemia)/myocardin-like 1 (Mkl1), transcript variant 1, mRNA [NM_153049]	3.4338
Ptprn	Mus musculus protein tyrosine phosphatase, receptor type, N (Ptprn), mRNA [NM_008985]	3.42905
Dusp3	Mus musculus dual specificity phosphatase 3 (vaccinia virus phosphatase VH1-related) (Dusp3), mRNA [NM_028207]	3.42607
AK076249	Mus musculus 0 day neonate skin cDNA, RIKEN full-length enriched library, clone:4631416M11 product:hypothetical protein, full insert sequence. [AK076249]	3.42567
Ica1	Mus musculus islet cell autoantigen 1 (Ica1), mRNA [NM_010492]	3.42553
Tagln2	Mus musculus transgelin 2 (Tagln2), mRNA [NM_178598]	3.42066
Ppef1	Mus musculus protein phosphatase with EF hand calcium-binding domain 1 (Ppef1), mRNA [NM_011147]	3.41944
Lcn2	Mus musculus lipocalin 2 (Lcn2), mRNA [NM_008491]	3.41771
Plaur	Mus musculus plasminogen activator, urokinase receptor (Plaur), mRNA [NM_011113]	3.41597
Enah	Mus musculus 10, 11 days embryo whole body cDNA, RIKEN full-length enriched library, clone:2810468A07 product:unclassifiable, full insert sequence [AK076131]	3.40814
Fhl2	Mus musculus four and a half LIM domains 2 (Fhl2), mRNA [NM_010212]	3.408
Tbxa2r	Mus musculus thromboxane A2 receptor (Tbxa2r), mRNA [NM_009325]	3.40788
Slc14a1	Mus musculus solute carrier family 14 (urea transporter), member 1 (Slc14a1), mRNA [NM_028122]	3.40737
Eno2	Mus musculus enolase 2, gamma neuronal (Eno2), mRNA [NM_013509]	3.40575
Slc38a1	Mus musculus solute carrier family 38, member 1 (Slc38a1), mRNA [NM_134086]	3.40216
Pdlim2	Mus musculus PDZ and LIM domain 2 (Pdlim2), mRNA [NM_145978]	3.40108
Cldn23	Mus musculus claudin 23 (Cldn23), mRNA [NM_027998]	3.39756
Slit2	Mus musculus slit homolog 2 (Drosophila) (Slit2), mRNA [NM_178804]	3.39702
Asb15	Mus musculus adult male bone cDNA, RIKEN full-length enriched library, clone:9830163L08 product:ankyrin repeat domain-containing SOCS box protein Asb-15 mRNA, full insert sequence. [AK079418]	3.3956
ENSMUST00000035891	RIKEN cDNA 4933437N03 gene [Source:MarkerSymbol;Acc:MGI:1914033] [ENSMUST00000035891]	3.38166
Akap6	Mus musculus A kinase (PRKA) anchor protein 6 (Akap6), mRNA [NM_198111]	3.38035
Emp1	Mus musculus epithelial membrane protein 1 (Emp1), mRNA [NM_010128]	3.37809
AF454394	Mus musculus transcriptional factor PAX7A (Pax7A) mRNA, exon 8 and partial cds [AF454394]	3.37449
Ckt2	Mus musculus CKT2 protein (Ckt2), mRNA [NM_173861]	3.37048
Ulbp1	Mus musculus UL16 binding protein 1 (Ulbp1), mRNA [NM_029975]	3.36814
Slc2a5	Mus musculus solute carrier family 2 (facilitated glucose transporter), member 5 (Slc2a5), mRNA [NM_019741]	3.36519
Pou2f2	Mus musculus POU domain, class 2, transcription factor 2 (Pou2f2), mRNA [NM_011138]	3.3629
Zranb3	Mus musculus zinc finger, RAN-binding domain containing 3 (Zranb3), mRNA [NM_027678]	3.3623
Anxa3	Mus musculus annexin A3 (Anxa3), mRNA [NM_013470]	3.35663
Gap43	Mus musculus growth associated protein 43 (Gap43), mRNA [NM_008083]	3.3562
Rbpj	Mus musculus recombination signal binding protein for immunoglobulin kappa J region (Rbpj), transcript variant 1, mRNA [NM_009035]	3.35517
Spred3	Mus musculus sprouty-related, EVH1 domain containing 3 (Spred3), mRNA [NM_182927]	3.35446
Agrn	Mus musculus agrin (Agrn), mRNA [NM_021604]	3.3482
S100a7a	Mus musculus S100 calcium binding protein A7A (S100a7a), mRNA [NM_199422]	3.34685
Syt3	Mus musculus synaptotagmin III (Syt3), mRNA [NM_016663]	3.34612
Cyp2d22	Mus musculus cytochrome P450, family 2, subfamily d, polypeptide 22 (Cyp2d22), mRNA [NM_019823]	3.34109
Nuak1	Mus musculus NUAK family, SNF1-like kinase, 1 (Nuak1), mRNA [NM_001004363]	3.33582
Sdc3	Mus musculus syndecan 3 (Sdc3), mRNA [NM_011520]	3.32633
Kif23	Mus musculus kinesin family member 23 (Kif23), mRNA [NM_024245]	3.32327
Tmem119	Mus musculus transmembrane protein 119 (Tmem119), mRNA [NM_146162]	3.31996
AK079795	Mus musculus 0 day neonate thymus cDNA, RIKEN full-length enriched library, clone:A430068J24 product:unclassifiable, full insert sequence. [AK079795]	3.31895
Zc3hav1l	Mus musculus zinc finger CCCH-type, antiviral 1-like (Zc3hav1l), mRNA [NM_172467]	3.31858
Nol4	Mus musculus nucleolar protein 4 (Nol4), mRNA [NM_199024]	3.31819
AK149231	Mus musculus 2 days neonate sympathetic ganglion cDNA, RIKEN full-length enriched library, clone:7120496J02 product:unclassifiable, full insert sequence. [AK149231]	3.31807
3110004L20Rik	Mus musculus RIKEN cDNA 3110004L20 gene (3110004L20Rik), mRNA [NM_001033167]	3.31662
Ccl7	Mus musculus chemokine (C-C motif) ligand 7 (Ccl7), mRNA [NM_013654]	3.31585
A730049H05Rik	Mus musculus 2 days pregnant adult female ovary cDNA, RIKEN full-length enriched library, clone:E330035H20 product:hypothetical protein, full insert sequence [AK054516]	3.31525
Dbndd1	Mus musculus dysbindin (dystrobrevin binding protein 1) domain containing 1 (Dbndd1), mRNA [NM_028146]	3.3152
Spon2	Mus musculus spondin 2, extracellular matrix protein (Spon2), mRNA [NM_133903]	3.31144
Rerg	Mus musculus RAS-like, estrogen-regulated, growth-inhibitor (Rerg), mRNA [NM_181988]	3.30961
Ifi205	Mus musculus interferon activated gene 205 (Ifi205), mRNA [NM_172648]	3.30712
E330032C10	Mus musculus 2 days pregnant adult female ovary cDNA, RIKEN full-length enriched library, clone:E330032C10 product:unclassifiable, full insert sequence [AK054493]	3.30641
2010005H15Rik	Mus musculus RIKEN cDNA 2010005H15 gene (2010005H15Rik), mRNA [NM_029733]	3.30307
Slc38a1	Mus musculus 12 days embryo embryonic body between diaphragm region and neck cDNA, RIKEN full-length enriched library, clone:9430020E10 product:hypothetical protein, full insert sequence. [AK162429]	3.30293
C030003D03Rik	Mus musculus RIKEN cDNA C030003D03 gene (C030003D03Rik), mRNA [NM_029881]	3.29922
Trim16	Mus musculus tripartite motif protein 16 (Trim16), mRNA [NM_053169]	3.28818
EG432555	Mus musculus predicted gene, EG432555 (EG432555), mRNA [NM_001024230]	3.28783
Hrc	Mus musculus histidine rich calcium binding protein (Hrc), mRNA [NM_010473]	3.28738
Oasl2	Mus musculus 2'-5' oligoadenylate synthetase-like 2 (Oasl2), mRNA [NM_011854]	3.28729
5330426P16Rik	PREDICTED: Mus musculus RIKEN cDNA 5330426P16 gene (5330426P16Rik), mRNA [XM_992800]	3.28715
Pak1	Mus musculus p21 (CDKN1A)-activated kinase 1 (Pak1), mRNA [NM_011035]	3.28561
AK032761	Mus musculus 12 days embryo male wolffian duct includes surrounding region cDNA, RIKEN full-length enriched library, clone:6720430F14 product:unclassifiable, full insert sequence. [AK032761]	3.27707
A330021E22Rik	Mus musculus RIKEN cDNA A330021E22 gene (A330021E22Rik), mRNA [NM_172447]	3.27072
2410008K03Rik	Mus musculus RIKEN cDNA 2410008K03 gene (2410008K03Rik), mRNA [NM_028022]	3.27014
Fndc4	Mus musculus fibronectin type III domain containing 4 (Fndc4), mRNA [NM_022424]	3.2664
Lypd5	Mus musculus adult male stomach cDNA, RIKEN full-length enriched library, clone:2210003I03 product:weakly similar to METASTASIS-ASSOCIATED GPI-ANCHORED PROTEIN [Rattus norvegicus], full insert sequence. [AK008654]	3.26577
Agrn	Mus musculus agrin precursor, mRNA, mature peptide, partial cds. [U84407]	3.2633
Dnase1l3	Mus musculus deoxyribonuclease 1-like 3 (Dnase1l3), mRNA [NM_007870]	3.25813
Ablim3	Mus musculus actin binding LIM protein family, member 3 (Ablim3), mRNA [NM_198649]	3.25646
Gnb4	Mus musculus guanine nucleotide binding protein, beta 4 (Gnb4), mRNA [NM_013531]	3.25575
Srpx2	Mus musculus sushi-repeat-containing protein, X-linked 2 (Srpx2), transcript variant 1, mRNA [NM_026838]	3.25499
Creb3l4	Mus musculus cAMP responsive element binding protein 3-like 4 (Creb3l4), mRNA [NM_030080]	3.25472
Plekho1	Mus musculus pleckstrin homology domain containing, family O member 1 (Plekho1), mRNA [NM_023320]	3.25125
Kif15	Mus musculus kinesin family member 15 (Kif15), mRNA [NM_010620]	3.24811
Abca8b	Mus musculus ATP-binding cassette, sub-family A (ABC1), member 8b (Abca8b), mRNA [NM_013851]	3.24787
Adam8	Mus musculus a disintegrin and metallopeptidase domain 8 (Adam8), mRNA [NM_007403]	3.24785
AK043345	Mus musculus 7 days neonate cerebellum cDNA, RIKEN full-length enriched library, clone:A730087J20 product:unclassifiable, full insert sequence. [AK043345]	3.24779
Mxd3	Mus musculus Max dimerization protein 3 (Mxd3), mRNA [NM_016662]	3.24589
1700026L06Rik	Mus musculus RIKEN cDNA 1700026L06 gene (1700026L06Rik), mRNA [NM_027283]	3.24499
Kcnj2	Mus musculus potassium inwardly-rectifying channel, subfamily J, member 2 (Kcnj2), mRNA [NM_008425]	3.24405
Pik3cd	Mus musculus phosphatidylinositol 3-kinase catalytic delta polypeptide (Pik3cd), transcript variant 1, mRNA [NM_008840]	3.2384
Rai14	Mus musculus retinoic acid induced 14 (Rai14), mRNA [NM_030690]	3.23824
Magea6	Mus musculus melanoma antigen, family A, 6 (Magea6), mRNA [NM_020019]	3.23675
Glce	Mus musculus glucuronyl C5-epimerase (Glce), mRNA [NM_033320]	3.2366
AK039250	Mus musculus adult male spinal cord cDNA, RIKEN full-length enriched library, clone:A330007G10 product:unclassifiable, full insert sequence. [AK039250]	3.23481
Ablim3	Mus musculus actin binding LIM protein family, member 3 (Ablim3), mRNA [NM_198649]	3.23347
AK082130	Mus musculus 0 day neonate cerebellum cDNA, RIKEN full-length enriched library, clone:C230011J16 product:unclassifiable, full insert sequence. [AK082130]	3.23166
Aig1	Mus musculus androgen-induced 1 (Aig1), mRNA [NM_025446]	3.21965
Gnb4	Mus musculus guanine nucleotide binding protein, beta 4 (Gnb4), mRNA [NM_013531]	3.21799
Rai14	Mus musculus adult male corpora quadrigemina cDNA, RIKEN full-length enriched library, clone:B230308H11 product:unclassifiable, full insert sequence. [AK045733]	3.21287
Slit2	Mus musculus slit homolog 2 (Drosophila) (Slit2), mRNA [NM_178804]	3.21224
Sertad4	Mus musculus SERTA domain containing 4 (Sertad4), mRNA [NM_198247]	3.20833
Ica1	Mus musculus islet cell autoantigen 1 (Ica1), mRNA [NM_010492]	3.20012
Podnl1	Mus musculus podocan-like 1 (Podnl1), mRNA [NM_001013384]	3.19799
Apol3	Mus musculus apolipoprotein L 3 (Apol3), mRNA [NM_029419]	3.19691
Fer1l3	PREDICTED: Mus musculus fer-1-like 3, myoferlin (C. elegans), transcript variant 1 (Fer1l3), mRNA [XM_283556]	3.19564
Slc15a2	Mus musculus solute carrier family 15 (H+/peptide transporter), member 2 (Slc15a2), mRNA [NM_021301]	3.18961
Rnf157	Mus musculus ring finger protein 157, mRNA (cDNA clone IMAGE:6401088) [BC053070]	3.18644
Slc6a9	Mus musculus solute carrier family 6 (neurotransmitter transporter, glycine), member 9 (Slc6a9), mRNA [NM_008135]	3.18626
Ralgps2	Mus musculus Ral GEF with PH domain and SH3 binding motif 2, mRNA (cDNA clone IMAGE:5366175), with apparent retained intron [BC033592]	3.18423
Slfn3	Mus musculus schlafen 3 (Slfn3), mRNA [NM_011409]	3.18106
Nuak1	Mus musculus adult male corpora quadrigemina cDNA, RIKEN full-length enriched library, clone:B230104P22 product:unclassifiable, full insert sequence. [AK020957]	3.18071
Irg1	Mus musculus bone marrow macrophage cDNA, RIKEN full-length enriched library, clone:I830053P18 product:immunoresponsive gene 1, full insert sequence. [AK152177]	3.17946
2610029G23Rik	Mus musculus RIKEN cDNA 2610029G23 gene (2610029G23Rik), mRNA [NM_026312]	3.17471
Dbf4	Mus musculus DBF4 homolog (S. cerevisiae) (Dbf4), mRNA [NM_013726]	3.17406
Aldh3a1	Mus musculus aldehyde dehydrogenase family 3, subfamily A1 (Aldh3a1), mRNA [NM_007436]	3.1717
Tinagl	Mus musculus tubulointerstitial nephritis antigen-like (Tinagl), mRNA [NM_023476]	3.16869
Mmp9	Mus musculus matrix metallopeptidase 9 (Mmp9), mRNA [NM_013599]	3.16065
Fndc4	Mus musculus fibronectin type III domain containing 4 (Fndc4), mRNA [NM_022424]	3.15979
Prl6a1	Mus musculus prolactin-like protein B (Prlpb), mRNA [NM_011166]	3.15967
Stmn1	Mus musculus stathmin 1 (Stmn1), mRNA [NM_019641]	3.15755
Sorcs2	Mus musculus sortilin-related VPS10 domain containing receptor 2 (Sorcs2), mRNA [NM_030889]	3.15656
B230209C24Rik	Mus musculus RIKEN cDNA B230209C24 gene (B230209C24Rik), mRNA [NM_177235]	3.153
2210421G13Rik	Mus musculus RIKEN cDNA 2210421G13 gene (2210421G13Rik), mRNA [NM_175391]	3.1511
Vnn1	Mus musculus vanin 1 (Vnn1), mRNA [NM_011704]	3.14495
Muc1	Mus musculus mucin 1, transmembrane (Muc1), mRNA [NM_013605]	3.14266
Fer1l3	PREDICTED: Mus musculus fer-1-like 3, myoferlin (C. elegans), transcript variant 1 (Fer1l3), mRNA [XM_283556]	3.14077
9830002I17Rik	Mus musculus RIKEN cDNA 9830002I17 gene (9830002I17Rik), mRNA [NM_029932]	3.13691
AF055908	Mus musculus multidrug resistant protein (Mdr) mRNA, partial cds. [AF055908]	3.13678
Plk2	Mus musculus polo-like kinase 2 (Drosophila) (Plk2), mRNA [NM_152804]	3.13481
9330154J02Rik	Mus musculus adult male diencephalon cDNA, RIKEN full-length enriched library, clone:9330020J01 product:Hypothetical proline-rich region containing protein (Fragment) homolog [Mus musculus], full insert sequence [AK162386]	3.13025
D630033O11Rik	PREDICTED: Mus musculus RIKEN cDNA D630033O11 gene (D630033O11Rik), mRNA [XM_001001707]	3.12647
Pml	Mus musculus promyelocytic leukemia (Pml), transcript variant 1, mRNA [NM_008884]	3.12433
Thsd7a	PREDICTED: Mus musculus gene model 837, (NCBI), transcript variant 1 (Gm837), mRNA [XM_287555]	3.12105
Ap3b2	Mus musculus adaptor-related protein complex 3, beta 2 subunit (Ap3b2), mRNA [NM_021492]	3.1196
Fndc4	Mus musculus fibronectin type III domain containing 4 (Fndc4), mRNA [NM_022424]	3.11946
Rbp7	Mus musculus retinol binding protein 7, cellular (Rbp7), mRNA [NM_022020]	3.11862
AK046232	Mus musculus adult male corpora quadrigemina cDNA, RIKEN full-length enriched library, clone:B230358H22 product:serine (or cysteine) proteinase inhibitor, clade E (nexin, plasminogen activator inhibitor type 1), member 2, full insert sequence. [AK046232]	3.11835
B4galnt4	Mus musculus beta-1,4-N-acetyl-galactosaminyl transferase 4 (B4galnt4), mRNA [NM_177897]	3.11471
Mamdc2	Mus musculus MAM domain containing 2 (Mamdc2), mRNA [NM_174857]	3.11367
A930017M01Rik	Mus musculus adult retina cDNA, RIKEN full-length enriched library, clone:A930017M01 product:hypothetical protein, full insert sequence [AK080719]	3.11122
2810002I04Rik	Mus musculus RIKEN cDNA 2810002I04 gene (2810002I04Rik), mRNA [NM_172414]	3.10759
Slamf9	Mus musculus SLAM family member 9 (Slamf9), mRNA [NM_029612]	3.10592
P4ha2	Mus musculus 0 day neonate eyeball cDNA, RIKEN full-length enriched library, clone:E130103J11 product:procollagen-proline, 2-oxoglutarate 4-dioxygenase (proline 4-hydroxylase), alpha II polypeptide, full insert sequence. [AK053504]	3.10026
Steap2	Mus musculus six transmembrane epithelial antigen of prostate 2 (Steap2), mRNA [NM_028734]	3.1
Hr	Mus musculus hairless (Hr), mRNA [NM_021877]	3.09808
Ly6i	Mus musculus lymphocyte antigen 6 complex, locus I (Ly6i), mRNA [NM_020498]	3.0912
Gsta2	Mus musculus glutathione S-transferase, alpha 2 (Yc2) (Gsta2), mRNA [NM_008182]	3.08564
Sap30	Mus musculus sin3 associated polypeptide (Sap30), mRNA [NM_021788]	3.07873
Havcr2	Mus musculus hepatitis A virus cellular receptor 2 (Havcr2), mRNA [NM_134250]	3.07819
Emilin2	Mus musculus elastin microfibril interfacer 2 (Emilin2), mRNA [NM_145158]	3.07784
Ptgs2	Mus musculus prostaglandin-endoperoxide synthase 2 (Ptgs2), mRNA [NM_011198]	3.07604
Cd109	Mus musculus CD109 antigen (Cd109), mRNA [NM_153098]	3.07543
Plat	Mus musculus plasminogen activator, tissue (Plat), mRNA [NM_008872]	3.07341
Cnn2	Mus musculus calponin 2 (Cnn2), mRNA [NM_007725]	3.07262
Slc10a6	Mus musculus solute carrier family 10 (sodium/bile acid cotransporter family), member 6 (Slc10a6), mRNA [NM_029415]	3.0705
Ets1	Mus musculus E26 avian leukemia oncogene 1, 5' domain (Ets1), transcript variant 1, mRNA [NM_011808]	3.07029
LOC667370	Mus musculus similar to interferon-induced protein with tetratricopeptide repeats 3 (LOC667370), mRNA [NM_001005858]	3.06582
Cacnb3	Mus musculus calcium channel, voltage-dependent, beta 3 subunit (Cacnb3), transcript variant 1, mRNA [NM_007581]	3.06368
Prx	Mus musculus periaxin (Prx), transcript variant 2, mRNA [NM_019412]	3.06228
Mrgprg	Mus musculus MAS-related GPR, member G (Mrgprg), mRNA [NM_203492]	3.06096
Flrt2	Mus musculus fibronectin leucine rich transmembrane protein 2 (Flrt2), mRNA [NM_201518]	3.06057
Hrh1	Mus musculus histamine receptor H 1 (Hrh1), mRNA [NM_008285]	3.0587
Slc22a15	PREDICTED: Mus musculus RIKEN cDNA 2610034P21 gene (2610034P21Rik), mRNA [XM_991082]	3.05574
Csprs	Mus musculus activated spleen cDNA, RIKEN full-length enriched library, clone:F830110B15 product:Putative G-protein coupled receptor homolog [Mus musculus domesticus], full insert sequence [AK156961]	3.05551
Gnaz	Mus musculus guanine nucleotide binding protein, alpha z subunit (Gnaz), mRNA [NM_010311]	3.05397
Hbegf	Mus musculus heparin-binding EGF-like growth factor (Hbegf), mRNA [NM_010415]	3.05335
Socs3	Mus musculus suppressor of cytokine signaling 3 (Socs3), mRNA [NM_007707]	3.05146
Ppl	Mus musculus periplakin (Ppl), mRNA [NM_008909]	3.04796
Gm1276	PREDICTED: Mus musculus gene model 1276, (NCBI) (LOC383435), mRNA [XM_357051]	3.04605
Gata2	Mus musculus GATA binding protein 2 (Gata2), mRNA [NM_008090]	3.04493
Mybph	Mus musculus myosin binding protein H (Mybph), mRNA [NM_016749]	3.04262
Dusp14	Mus musculus dual specificity phosphatase 14 (Dusp14), mRNA [NM_019819]	3.03816
Nlrp1a	Mus musculus NLR family, pyrin domain containing 1A (Nlrp1a), mRNA [NM_001004142]	3.03658
Stmn1	Mus musculus stathmin 1 (Stmn1), mRNA [NM_019641]	3.03611
Kif21b	Mus musculus kinesin family member 21B (Kif21b), mRNA [NM_001039472]	3.03589
Ifi203	Mus musculus interferon activated gene 203 (Ifi203), transcript variant 2, mRNA [NM_008328]	3.03455
Chrm1	Mus musculus mRNA for m1 muscarinic acetylcholine receptor protein, partial. [AJ006521]	3.03443
Ncam1	Mus musculus 10 days embryo whole body cDNA, RIKEN full-length enriched library, clone:2610206P12 product:hypothetical protein, full insert sequence. [AK011905]	3.0332
Eno1	Mus musculus enolase 1, alpha non-neuron (Eno1), mRNA [NM_023119]	3.03299
Myh8	Mus musculus myosin, heavy polypeptide 8, skeletal muscle, perinatal (Myh8), mRNA [NM_177369]	3.03279
Syt13	Mus musculus synaptotagmin XIII (Syt13), mRNA [NM_030725]	3.03191
Nrp2	Mus musculus neuropilin 2 (Nrp2), transcript variant 1, mRNA [NM_001077403]	3.03116
Hdgfrp3	Mus musculus hepatoma-derived growth factor, related protein 3 (Hdgfrp3), mRNA [NM_013886]	3.02737
D430039N05Rik	Mus musculus RIKEN cDNA D430039N05 gene (D430039N05Rik), mRNA [NM_175514]	3.02585
AK038228	Mus musculus 16 days neonate thymus cDNA, RIKEN full-length enriched library, clone:A130088F22 product:unclassifiable, full insert sequence [AK038228]	3.0211
Fmnl3	Mus musculus formin-like 3 (Fmnl3), mRNA [NM_011711]	3.01931
Mboat1	Mus musculus membrane bound O-acyltransferase domain containing 1 (Mboat1), mRNA [NM_153546]	3.01661
Abca4	Mus musculus ATP-binding cassette, sub-family A (ABC1), member 4 (Abca4), mRNA [NM_007378]	3.01519
Slc25a30	Mus musculus osteoclast-like cell cDNA, RIKEN full-length enriched library, clone:I420029E17 product:similar to Brain mitochondrial carrier protein-1 (BMCP-1) (Mitochondrial uncoupling protein 5) (UCP 5) (Solute carrier family 25, member 14) (UNQ791...	3.01448
Pdlim2	Mus musculus PDZ and LIM domain 2 (Pdlim2), mRNA [NM_145978]	3.01269
Serpinb10	Mus musculus serine (or cysteine) peptidase inhibitor, clade B (ovalbumin), member 10 (Serpinb10), mRNA [NM_198028]	3.01158
Il20rb	Mus musculus interleukin 20 receptor beta (Il20rb), transcript variant 2, mRNA [NM_001033543]	3.01023
Dtl	Mus musculus denticleless homolog (Drosophila) (Dtl), mRNA [NM_029766]	3.00772
Egln1	Mus musculus EGL nine homolog 1 (C. elegans) (Egln1), mRNA [NM_053207]	3.00687
Col16a1	Mus musculus procollagen, type XVI, alpha 1 (Col16a1), mRNA [NM_028266]	3.00648
1700007G11Rik	Mus musculus RIKEN cDNA 1700007G11 gene (1700007G11Rik), mRNA [NM_001024614]	3.00621
Ms4a6d	Mus musculus mRNA for MS4A11, complete cds. [AB026047]	3.00361
Cdc25c	Mus musculus cell division cycle 25 homolog C (S. pombe) (Cdc25c), mRNA [NM_009860]	3.00224
Slc1a2	solute carrier family 1 (glial high affinity glutamate transporter), member 2 [Source:MarkerSymbol;Acc:MGI:101931] [ENSMUST00000080210]	3.00024
Ckap2	Mus musculus cytoskeleton associated protein 2 (Ckap2), mRNA [NM_001004140]	2.99954
Ifi203	Mus musculus adult male aorta and vein cDNA, RIKEN full-length enriched library, clone:A530058P16 product:similar to INTERFERON-ACTIVATABLE PROTEIN 203, full insert sequence. [AK080088]	2.99853
Camkk1	Mus musculus calcium/calmodulin-dependent protein kinase kinase 1, alpha (Camkk1), mRNA [NM_018883]	2.9964
Ptgs2	Mus musculus prostaglandin-endoperoxide synthase 2 (Ptgs2), mRNA [NM_011198]	2.99629
9930012K11Rik	Mus musculus RIKEN cDNA 9930012K11 gene (9930012K11Rik), mRNA [NM_001004155]	2.99522
Centg2	Mus musculus adult male hippocampus cDNA, RIKEN full-length enriched library, clone:C630030A18 product:hypothetical protein, full insert sequence. [AK083235]	2.99504
0610037D15Rik	Mus musculus RIKEN cDNA 0610037D15 gene, mRNA (cDNA clone IMAGE:4501900), containing frame-shift errors. [BC022718]	2.99492
Ankrd34	Mus musculus ankyrin repeat domain 34 (Ankrd34), mRNA [NM_001024851]	2.99168
Stambpl1	Mus musculus Stam binding protein like 1 (Stambpl1), mRNA [NM_029682]	2.99096
Tmepai	Mus musculus transmembrane, prostate androgen induced RNA (Tmepai), mRNA [NM_022995]	2.98693
Hmga2-ps1	Mus musculus adult male cecum cDNA, RIKEN full-length enriched library, clone:9130226K06 product:high mobility group AT-hook 2, pseudogene 1, full insert sequence [AK033703]	2.98483
Il4ra	Mus musculus interleukin 4 receptor, alpha (Il4ra), mRNA [NM_001008700]	2.98428
1700007H22Rik	BY705885 RIKEN full-length enriched, adult male testis Mus musculus cDNA clone 1700007H22 5'. [BY705885]	2.98019
Clic5	Mus musculus chloride intracellular channel 5 (Clic5), mRNA [NM_172621]	2.97753
Paip1	Mus musculus polyadenylate binding protein-interacting protein 1 (Paip1), transcript variant 1, mRNA [NM_145457]	2.97659
Insc	Mus musculus inscuteable homolog (Drosophila) (Insc), mRNA [NM_173767]	2.97224
2210023G05Rik	Mus musculus RIKEN cDNA 2210023G05 gene (2210023G05Rik), mRNA [NM_197999]	2.96739
AY078069	Mus musculus cDNA sequence AY078069 (AY078069), mRNA [NM_172142]	2.96564
Arhgef15	Mus musculus Rho guanine nucleotide exchange factor (GEF) 15 (Arhgef15), mRNA [NM_177566]	2.96558
Pdzd2	Mus musculus adult retina cDNA, RIKEN full-length enriched library, clone:A930022H17 product:hypothetical PDZ domain (also known as DHR or GLGF) containing protein, full insert sequence. [AK020883]	2.96284
Ifi204	Mus musculus interferon activated gene 204 (Ifi204), mRNA [NM_008329]	2.95543
Fmn1	Mus musculus formin 1 (Fmn1), transcript variant 1, mRNA [NM_010230]	2.9554
Gfra1	Mus musculus glial cell line derived neurotrophic factor family receptor alpha 1 (Gfra1), mRNA [NM_010279]	2.95524
Ebi3	Mus musculus Epstein-Barr virus induced gene 3 (Ebi3), mRNA [NM_015766]	2.95423
AK084643	Mus musculus 13 days embryo heart cDNA, RIKEN full-length enriched library, clone:D330024O10 product:unclassifiable, full insert sequence. [AK084643]	2.95412
Lmo7	PREDICTED: Mus musculus LIM domain only 7, transcript variant 8 (Lmo7), mRNA [XM_895740]	2.95302
Sh3md4	Mus musculus SH3 multiple domains 4 (Sh3md4), mRNA [NM_172788]	2.95301
A430057L12Rik	Mus musculus adult male medulla oblongata cDNA, RIKEN full-length enriched library, clone:6330442C03 product:unclassifiable, full insert sequence. [AK078093]	2.9512
Rnf19	Mus musculus ring finger protein (C3HC4 type) 19 (Rnf19), mRNA [NM_013923]	2.9494
Dennd3	Mus musculus DENN/MADD domain containing 3 (Dennd3), mRNA [NM_001081066]	2.9485
Gnaz	Mus musculus guanine nucleotide binding protein, alpha z subunit (Gnaz), mRNA [NM_010311]	2.9437
Tspan11	Mus musculus tetraspanin 11 (Tspan11), mRNA [NM_026743]	2.94365
Slfn9	Mus musculus schlafen 9 (Slfn9), mRNA [NM_172796]	2.94164
Gpsm3	Mus musculus G-protein signalling modulator 3 (AGS3-like, C. elegans) (Gpsm3), mRNA [NM_134116]	2.94033
Cit	Mus musculus rho/rac-interacting citron kinase (Crik) mRNA, complete cds. [AF086824]	2.93915
Ndc80	Mus musculus NDC80 homolog, kinetochore complex component (S. cerevisiae) (Ndc80), mRNA [NM_023294]	2.93863
Tubb4	Mus musculus tubulin, beta 4 (Tubb4), mRNA [NM_009451]	2.93613
Rab19	Mus musculus RAB19, member RAS oncogene family (Rab19), mRNA [NM_011226]	2.9356
Ng23	Mus musculus Ng23 protein (Ng23), mRNA [NM_023893]	2.93415
D14Ertd668e	Mus musculus DNA segment, Chr 14, ERATO Doi 668, expressed (D14Ertd668e), mRNA [NM_199015]	2.93033
AK048085	Mus musculus 16 days embryo head cDNA, RIKEN full-length enriched library, clone:C130033N23 product:unclassifiable, full insert sequence. [AK048085]	2.92851
C630007B19Rik	Mus musculus RIKEN cDNA C630007B19 gene (C630007B19Rik), mRNA [NM_182808]	2.92725
4933426M11Rik	Mus musculus RIKEN cDNA 4933426M11 gene (4933426M11Rik), mRNA [NM_178682]	2.92515
Il12rb1	Mus musculus interleukin 12 receptor, beta 1 (Il12rb1), mRNA [NM_008353]	2.92338
TC1686545		2.92327
Dusp8	Mus musculus dual specificity phosphatase 8 (Dusp8), mRNA [NM_008748]	2.92303
5330426P16Rik	PREDICTED: Mus musculus RIKEN cDNA 5330426P16 gene (5330426P16Rik), mRNA [XM_992800]	2.91639
Plac1	Mus musculus placental specific protein 1 (Plac1), mRNA [NM_019538]	2.91507
AK005018	Mus musculus adult male liver cDNA, RIKEN full-length enriched library, clone:1300015L18 product:histocompatibility 2, class II antigen, full insert sequence. [AK005018]	2.91406
Fosl2	Mus musculus fos-like antigen 2 (Fosl2), mRNA [NM_008037]	2.91214
Aqp5	Mus musculus aquaporin 5 (Aqp5), mRNA [NM_009701]	2.91019
NAP030253-1		2.9062
Kcnab2	Mus musculus potassium voltage-gated channel, shaker-related subfamily, beta member 2 (Kcnab2), mRNA [NM_010598]	2.9055
Ank3	Mus musculus ankyrin 3, epithelial (Ank3), transcript variant 9, mRNA [NM_170730]	2.90127
Eno3	Mus musculus enolase 3, beta muscle (Eno3), mRNA [NM_007933]	2.89355
Dpysl3	Mus musculus dihydropyrimidinase-like 3 (Dpysl3), mRNA [NM_009468]	2.89338
Gm1752	PREDICTED: Mus musculus gene model 1752, (NCBI), transcript variant 2 (Gm1752), mRNA [XM_001003685]	2.89215
Ifi203	Mus musculus activated spleen cDNA, RIKEN full-length enriched library, clone:F830211F21 product:interferon activated gene 203, full insert sequence. [AK172505]	2.89148
Casp4	Mus musculus caspase 4, apoptosis-related cysteine peptidase (Casp4), mRNA [NM_007609]	2.89043
Ccdc120	Mus musculus coiled-coil domain containing 120 (Ccdc120), mRNA [NM_207202]	2.88835
Ngfb	Mus musculus nerve growth factor, beta (Ngfb), mRNA [NM_013609]	2.88547
Sp100	Mus musculus nuclear antigen Sp100 (Sp100), mRNA [NM_013673]	2.88509
Ap1s2	Mus musculus adaptor-related protein complex 1, sigma 2 subunit (Ap1s2), mRNA [NM_026887]	2.88191
Slc39a4	Mus musculus solute carrier family 39 (zinc transporter), member 4 (Slc39a4), mRNA [NM_028064]	2.87924
Usp18	Mus musculus ubiquitin specific peptidase 18 (Usp18), mRNA [NM_011909]	2.87809
4931408A02Rik	Mus musculus RIKEN cDNA 4931408A02 gene (4931408A02Rik), mRNA [NM_027627]	2.87743
Ppbp	Mus musculus pro-platelet basic protein (Ppbp), mRNA [NM_023785]	2.87736
Cdh24	Mus musculus cadherin-like 24 (Cdh24), mRNA [NM_199470]	2.87633
Fgf23	Mus musculus fibroblast growth factor 23 (Fgf23), mRNA [NM_022657]	2.87508
Cpa6	Mus musculus carboxypeptidase A6 (Cpa6), mRNA [NM_177834]	2.87428
AK076567	Mus musculus adult male testis cDNA, RIKEN full-length enriched library, clone:4921513I01 product:unclassifiable, full insert sequence. [AK076567]	2.87403
Il18	Mus musculus interleukin 18 (Il18), mRNA [NM_008360]	2.8731
ENSMUST00000030975	RIKEN cDNA 4930435H24 gene [Source:MarkerSymbol;Acc:MGI:1921225] [ENSMUST00000030975]	2.87148
Ass1	Mus musculus argininosuccinate synthetase 1 (Ass1), mRNA [NM_007494]	2.86679
1700027L20Rik	PREDICTED: Mus musculus RIKEN cDNA 1700027L20 gene (1700027L20Rik), mRNA [XM_487606]	2.86599
Jub	Mus musculus ajuba (Jub), mRNA [NM_010590]	2.86562
Flnb	Mus musculus filamin, beta (Flnb), mRNA [NM_134080]	2.85743
Slfn8	Mus musculus schlafen 8 (Slfn8), mRNA [NM_181545]	2.85737
Abcb1b	Mus musculus ATP-binding cassette, sub-family B (MDR/TAP), member 1B (Abcb1b), mRNA [NM_011075]	2.85612
AK031940	Mus musculus adult male medulla oblongata cDNA, RIKEN full-length enriched library, clone:6330504A06 product:unclassifiable, full insert sequence. [AK031940]	2.85576
Hsf2	Mus musculus heat shock factor 2 (Hsf2), mRNA [NM_008297]	2.85047
D930017K21Rik	PREDICTED: Mus musculus RIKEN cDNA D930017K21 gene (D930017K21Rik), mRNA [XM_988017]	2.84815
Gpr153	Mus musculus G protein-coupled receptor 153 (Gpr153), mRNA [NM_178406]	2.8462
Ralgps2	Mus musculus Ral GEF with PH domain and SH3 binding motif 2 (Ralgps2), mRNA [NM_023884]	2.84308
2700099C18Rik	Mus musculus 11 days embryo whole body cDNA, RIKEN full-length enriched library, clone:2700099C18 product:inferred: Mus musculus, Similar to highly expressed in cancer, rich in leucine heptad repeats, clone MGC:8311, mRNA, complete cds / putative {Mus...	2.84264
ENSMUST00000094783	protocadherin 7 [Source:MarkerSymbol;Acc:MGI:1860487] [ENSMUST00000094783]	2.83982
Slc35f3	Mus musculus solute carrier family 35, member F3 (Slc35f3), mRNA [NM_175434]	2.83774
Psmb9	Mus musculus proteosome (prosome, macropain) subunit, beta type 9 (large multifunctional peptidase 2) (Psmb9), mRNA [NM_013585]	2.83683
AK041553	Mus musculus 3 days neonate thymus cDNA, RIKEN full-length enriched library, clone:A630020L11 product:unclassifiable, full insert sequence [AK041553]	2.83622
Tspan2	Mus musculus tetraspanin 2 (Tspan2), mRNA [NM_027533]	2.83532
0610040J01Rik	Mus musculus RIKEN cDNA 0610040J01 gene (0610040J01Rik), mRNA [NM_029554]	2.8336
Fn1	Mus musculus fibronectin 1 (Fn1), mRNA [NM_010233]	2.83248
Apobec2	Mus musculus apolipoprotein B editing complex 2 (Apobec2), mRNA [NM_009694]	2.82957
TC1663015	Q6PHM8_MOUSE (Q6PHM8) Rsad1 protein (Fragment), partial (21%) [TC1663015]	2.82948
1810029B16Rik	Mus musculus RIKEN cDNA 1810029B16 gene, mRNA (cDNA clone MGC:28859 IMAGE:4511374), complete cds [BC016246]	2.828
Rassf7	Mus musculus Ras association (RalGDS/AF-6) domain family 7 (Rassf7), mRNA [NM_025886]	2.82716
LOC672716	PREDICTED: Mus musculus similar to RT1 class I, CE7 (LOC672716), mRNA [XR_003962]	2.82513
Rnd1	Mus musculus 0 day neonate thymus cDNA, RIKEN full-length enriched library, clone:A430040J04 product:similar to RHO-RELATED GTP-BINDING PROTEIN RHO6 (RND1) [Homo sapiens], full insert sequence. [AK039992]	2.82426
Cryba4	Mus musculus crystallin, beta A4 (Cryba4), mRNA [NM_021351]	2.82308
Atp10a	Mus musculus ATPase, class V, type 10A (Atp10a), mRNA [NM_009728]	2.82056
Pcdh7	Mus musculus protocadherin 7 (Pcdh7), mRNA [NM_018764]	2.81689
D430039N05Rik	Mus musculus RIKEN cDNA D430039N05 gene (D430039N05Rik), mRNA [NM_175514]	2.81559
Ifit2	Mus musculus interferon-induced protein with tetratricopeptide repeats 2 (Ifit2), mRNA [NM_008332]	2.81539
5530400B01Rik	Mus musculus 10 days neonate head cDNA, RIKEN full-length enriched library, clone:5530400B01 product:hypothetical Isoleucine-rich region containing protein, full insert sequence. [AK017419]	2.81523
B230308N11Rik	Mus musculus 9 days embryo whole body cDNA, RIKEN full-length enriched library, clone:D030068M12 product:Mus musculus major histocompatibility locus class III region:butyrophilin-like protein gene, partial cds; Notch4, PBX2, RAGE, lysophatidic acid a...	2.81426
2010002N04Rik	Mus musculus RIKEN cDNA 2010002N04 gene (2010002N04Rik), mRNA [NM_134133]	2.81422
Acsbg1	Mus musculus acyl-CoA synthetase bubblegum family member 1 (Acsbg1), mRNA [NM_053178]	2.81388
Ifit3	Mus musculus interferon-induced protein with tetratricopeptide repeats 3 (Ifit3), mRNA [NM_010501]	2.81185
Lrp8	Mus musculus low density lipoprotein receptor-related protein 8, apolipoprotein e receptor (Lrp8), transcript variant 1, mRNA [NM_053073]	2.81135
BC066028	Mus musculus cDNA sequence BC066028 (BC066028), mRNA [NM_001001180]	2.8097
Zfp367	Mus musculus zinc finger protein 367 (Zfp367), mRNA [NM_175494]	2.80787
Grhl2	Mus musculus grainyhead-like 2 (Drosophila) (Grhl2), mRNA [NM_026496]	2.80785
Hist1h3a	Mus musculus histone cluster 1, H3a (Hist1h3a), mRNA [NM_013550]	2.8072
NAP007796-001		2.80592
Slc19a3	Mus musculus cDNA fis, clone TRACH2007674,weakly similar to FOLATE-LIKE TRANSPORTER [AK098112]	2.80447
Heph	Mus musculus hephaestin (Heph), transcript variant 1, mRNA [NM_010417]	2.80192
Fzd7	Mus musculus frizzled homolog 7 (Drosophila) (Fzd7), mRNA [NM_008057]	2.79982
Freq	Mus musculus frequenin homolog (Drosophila) (Freq), mRNA [NM_019681]	2.79873
Mbnl3	Mus musculus muscleblind-like 3 (Drosophila) (Mbnl3), mRNA [NM_134163]	2.79574
Steap2	Mus musculus six transmembrane epithelial antigen of prostate 2 (Steap2), mRNA [NM_028734]	2.79434
Slc25a30	Mus musculus solute carrier family 25, member 30 (Slc25a30), mRNA [NM_026232]	2.78786
9930012K11Rik	Mus musculus RIKEN cDNA 9930012K11 gene (9930012K11Rik), mRNA [NM_001004155]	2.78585
Grb14	Mus musculus growth factor receptor bound protein 14 (Grb14), mRNA [NM_016719]	2.78372
Rnf43	Mus musculus ring finger protein 43 (Rnf43), mRNA [NM_172448]	2.78138
Slc1a4	Mus musculus solute carrier family 1 (glutamate/neutral amino acid transporter), member 4 (Slc1a4), mRNA [NM_018861]	2.77885
Atad5	Mus musculus ATPase family, AAA domain containing 5 (Atad5), mRNA [NM_001029856]	2.77336
Fez1	Mus musculus fasciculation and elongation protein zeta 1 (zygin I) (Fez1), mRNA [NM_183171]	2.77083
Ccdc37	Mus musculus adult male corpus striatum cDNA, RIKEN full-length enriched library, clone:C030041G11 product:unclassifiable, full insert sequence. [AK021139]	2.76981
Ripk3	Mus musculus receptor-interacting serine-threonine kinase 3 (Ripk3), mRNA [NM_019955]	2.76654
Synpo	Mus musculus NOD-derived CD11c +ve dendritic cells cDNA, RIKEN full-length enriched library, clone:F630112P19 product:synaptopodin, full insert sequence. [AK154958]	2.76475
Tube1	Mus musculus 0 day neonate thymus cDNA, RIKEN full-length enriched library, clone:A430025D19 product:hypothetical protein, full insert sequence. [AK039886]	2.76413
D5Ertd593e	Mus musculus 13 days embryo stomach cDNA, RIKEN full-length enriched library, clone:D530019K15 product:unclassifiable, full insert sequence. [AK021293]	2.76412
Elf3	Mus musculus E74-like factor 3 (Elf3), mRNA [NM_007921]	2.7632
Ass1	Mouse argininosuccinate synthetase (Ass) mRNA, complete cds. [M31690]	2.76307
Ankrd37	Mus musculus ankyrin repeat domain 37 (Ankrd37), mRNA [NM_001039562]	2.76152
Emb	Mus musculus embigin (Emb), mRNA [NM_010330]	2.75666
Phf11	Mus musculus PHD finger protein 11 (Phf11), mRNA [NM_172603]	2.75586
Nptxr	Mus musculus neuronal pentraxin receptor (Nptxr), mRNA [NM_030689]	2.75565
Odz4	Mus musculus odd Oz/ten-m homolog 4 (Drosophila) (Odz4), mRNA [NM_011858]	2.75369
Pcdh19	PREDICTED: Mus musculus protocadherin 19 (Pcdh19), mRNA [XM_205287]	2.74933
Col17a1	Mus musculus procollagen, type XVII, alpha 1 (Col17a1), mRNA [NM_007732]	2.74872
Liph	Mus musculus lipase, member H (Liph), transcript variant 2, mRNA [NM_153404]	2.74804
Sfrp2	Mus musculus secreted frizzled-related protein 2 (Sfrp2), mRNA [NM_009144]	2.74706
Dlg7	Mus musculus discs, large homolog 7 (Drosophila) (Dlg7), mRNA [NM_144553]	2.74176
Gm1966	PREDICTED: Mus musculus gene model 1966, (NCBI), transcript variant 1 (Gm1966), mRNA [XM_001000891]	2.74169
Rab27b	Mus musculus RAB27b, member RAS oncogene family (Rab27b), transcript variant 1, mRNA [NM_030554]	2.73694
Cenpf	Mus musculus centromere protein F (Cenpf), mRNA [NM_001081363]	2.73658
Rai14	Mus musculus 15 days embryo brain cDNA, RIKEN full-length enriched library, clone:G630056H24 product:hypothetical Ankyrin repeat profile/Ankyrin-repeat/Ankyrin repeat region circular profile/Yeast DNA-binding domain containing protein, full insert...	2.73575
3000004C01Rik	Mus musculus RIKEN cDNA 3000004C01 gene (3000004C01Rik), mRNA [NM_197959]	2.73382
Mcpt4	Mus musculus mast cell protease 4 (Mcpt4), mRNA [NM_010779]	2.73328
2810439F02Rik	Mus musculus RIKEN cDNA 2810439F02 gene (2810439F02Rik), mRNA [NM_028341]	2.73159
Tera	Mus musculus teratocarcinoma expressed, serine rich (Tera), mRNA [NM_019643]	2.7315
Tinagl	Mus musculus tubulointerstitial nephritis antigen-like (Tinagl), mRNA [NM_023476]	2.73011
Mcf2l	Mus musculus mcf.2 transforming sequence-like (Mcf2l), mRNA [NM_178076]	2.72993
Etv5	Mus musculus ets variant gene 5 (Etv5), mRNA [NM_023794]	2.72772
Tns3	Mus musculus tensin 3 (Tns3), mRNA [NM_001083587]	2.72734
Foxp2	Mus musculus forkhead box P2 (Foxp2), transcript variant 1, mRNA [NM_053242]	2.72501
Ccnd1	Cyl-1=cyclin D1 [mice, BALB/c, brain, mRNA, 3737 nt]. [S78355]	2.72283
Fcgbp	Mus musculus 0 day neonate thymus cDNA, RIKEN full-length enriched library, clone:A430096B05 product:similar to IGG FC BINDING PROTEIN (FRAGMENT) [Homo sapiens], full insert sequence [AK040441]	2.72276
Prss23	Mus musculus protease, serine, 23 (Prss23), mRNA [NM_029614]	2.72275
Sprr2d	Mus musculus small proline-rich protein 2D (Sprr2d), mRNA [NM_011470]	2.71743
AK039003	Mus musculus adult male hypothalamus cDNA, RIKEN full-length enriched library, clone:A230084D06 product:unclassifiable, full insert sequence. [AK039003]	2.71533
Isg15	Mus musculus ISG15 ubiquitin-like modifier (Isg15), mRNA [NM_015783]	2.71376
E2f7	Mus musculus E2F transcription factor 7 (E2f7), mRNA [NM_178609]	2.7136
Ang2	Mus musculus angiogenin, ribonuclease A family, member 2 (Ang2), mRNA [NM_007449]	2.71328
Mfap5	Mus musculus microfibrillar associated protein 5 (Mfap5), mRNA [NM_015776]	2.71265
Dleu7	Mus musculus deleted in lymphocytic leukemia, 7 (Dleu7), mRNA [NM_173419]	2.71184
Calml4	Mus musculus calmodulin-like 4 (Calml4), mRNA [NM_138304]	2.71021
Rnf32	Mus musculus ring finger protein 32 (Rnf32), mRNA [NM_021470]	2.70947
Enpp3	Mus musculus 18 days pregnant adult female placenta and extra embryonic tissue cDNA, RIKEN full-length enriched library, clone:3830403C08 product:ectonucleotide pyrophosphatase/phosphodiesterase 3, full insert sequence. [AK132256]	2.70931
H2-Q10	Mus musculus histocompatibility 2, Q region locus 10 (H2-Q10), mRNA [NM_010391]	2.70872
Mastl	Mus musculus microtubule associated serine [BC086483]	2.70699
P4ha2	Mus musculus procollagen-proline, 2-oxoglutarate 4-dioxygenase (proline 4-hydroxylase), alpha II polypeptide (P4ha2), mRNA [NM_011031]	2.70681
LOC676243	PREDICTED: Mus musculus hypothetical protein LOC676243 (LOC676243), mRNA [XM_988439]	2.70585
Ppp1r14d	Mus musculus protein phosphatase 1, regulatory (inhibitor) subunit 14D (Ppp1r14d), mRNA [NM_028104]	2.70418
AK086179	Mus musculus 15 days embryo head cDNA, RIKEN full-length enriched library, clone:D930010N06 product:unclassifiable, full insert sequence [AK086179]	2.70269
5730416F02Rik	Mus musculus 8 days embryo whole body cDNA, RIKEN full-length enriched library, clone:5730416F02 product:similar to CAPPING PROTEIN (ACTIN FILAMENT), GELSOLIN-LIKE [Mus musculus], full insert sequence [AK017567]	2.70146
LOC666661	PREDICTED: Mus musculus hypothetical protein LOC193676 (LOC193676), mRNA [XM_001003829]	2.70002
Nap1l2	Mus musculus nucleosome assembly protein 1-like 2 (Nap1l2), mRNA [NM_008671]	2.69878
Serpinb2	Mus musculus serine (or cysteine) peptidase inhibitor, clade B, member 2 (Serpinb2), mRNA [NM_011111]	2.69856
Rab39b	Mus musculus RAB39B, member RAS oncogene family (Rab39b), mRNA [NM_175122]	2.69211
Ero1l	Mus musculus ERO1-like (S. cerevisiae) (Ero1l), mRNA [NM_015774]	2.691
Fbxl2	Mus musculus F-box and leucine-rich repeat protein 2 (Fbxl2), mRNA [NM_178624]	2.69029
Gpsm2	Mus musculus G-protein signalling modulator 2 (AGS3-like, C. elegans) (Gpsm2), mRNA [NM_029522]	2.68745
Enah	Mus musculus enabled homolog (Drosophila) (Enah), transcript variant 1, mRNA [NM_010135]	2.68741
Ifi202b	Mus musculus interferon activated gene 202B (Ifi202b), mRNA [NM_011940]	2.68116
Slc38a1	Mus musculus 12 days embryo embryonic body between diaphragm region and neck cDNA, RIKEN full-length enriched library, clone:9430020E10 product:hypothetical protein, full insert sequence. [AK162429]	2.68034
B930095G15Rik	Mus musculus 16 days embryo head cDNA, RIKEN full-length enriched library, clone:C130083F08 product:unclassifiable, full insert sequence [AK048595]	2.67756
Nppb	Mus musculus natriuretic peptide precursor type B (Nppb), mRNA [NM_008726]	2.67715
Epm2a	epilepsy, progressive myoclonic epilepsy, type 2 gene alpha [Source:MarkerSymbol;Acc:MGI:1341085] [ENSMUST00000069106]	2.67593
Klf5	Mus musculus Kruppel-like factor 5 (Klf5), mRNA [NM_009769]	2.67484
Nuak2	Mus musculus NUAK family, SNF1-like kinase, 2 (Nuak2), mRNA [NM_028778]	2.6732
Lcp2	Mus musculus lymphocyte cytosolic protein 2 (Lcp2), mRNA [NM_010696]	2.67163
Ccl2	Mus musculus chemokine (C-C motif) ligand 2 (Ccl2), mRNA [NM_011333]	2.6716
Crisp2	Mus musculus cysteine-rich secretory protein 2 (Crisp2), mRNA [NM_009420]	2.6701
BC033932	PREDICTED: Mus musculus cDNA sequence BC033932 (BC033932), mRNA [XM_486124]	2.66941
Cebpd	Mus musculus CCAAT/enhancer binding protein (C/EBP), delta (Cebpd), mRNA [NM_007679]	2.66908
AK037994	Mus musculus 16 days neonate thymus cDNA, RIKEN full-length enriched library, clone:A130070B12 product:unclassifiable, full insert sequence. [AK037994]	2.66455
4933426M11Rik	Mus musculus RIKEN cDNA 4933426M11 gene (4933426M11Rik), mRNA [NM_178682]	2.66318
E2f8	Mus musculus E2F transcription factor 8 (E2f8), mRNA [NM_001013368]	2.66274
ENSMUSG00000057445	Mus musculus 12 days embryo spinal ganglion cDNA, RIKEN full-length enriched library, clone:D130083G05 product:hypothetical protein, full insert sequence. [AK084071]	2.66261
Card10	Mus musculus caspase recruitment domain family, member 10 (Card10), mRNA [NM_130859]	2.66178
TC1660846	Q66LN2_MOUSE (Q66LN2) Cytoskeleton associated protein 2, partial (14%) [TC1660846]	2.66167
Plekhn1	Mus musculus pleckstrin homology domain containing, family N member 1 (Plekhn1), mRNA [NM_001008233]	2.66111
Tmpo	Mus musculus thymopoietin (Tmpo), transcript variant 1, mRNA [NM_011605]	2.66014
Zwint	Mus musculus ZW10 interactor (Zwint), mRNA [NM_025635]	2.65763
Flnb	Mus musculus filamin, beta (Flnb), mRNA [NM_134080]	2.65755
Fblim1	Mus musculus filamin binding LIM protein 1 (Fblim1), mRNA [NM_133754]	2.65669
Plaur	Mus musculus plasminogen activator, urokinase receptor (Plaur), mRNA [NM_011113]	2.65649
AK033340	Mus musculus 15 days embryo male testis cDNA, RIKEN full-length enriched library, clone:8030497E11 product:unclassifiable, full insert sequence. [AK033340]	2.65533
Tcam1	Mus musculus testicular cell adhesion molecule 1 (Tcam1), mRNA [NM_029467]	2.65519
Tnfsf10	Mus musculus tumor necrosis factor (ligand) superfamily, member 10 (Tnfsf10), mRNA [NM_009425]	2.65456
Phex	Mus musculus phosphate regulating gene with homologies to endopeptidases on the X chromosome (hypophosphatemia, vitamin D resistant rickets) (Phex), mRNA [NM_011077]	2.65247
Dst	Mus musculus 0 day neonate head cDNA, RIKEN full-length enriched library, clone:4833429F11 product:dystonin, full insert sequence. [AK029396]	2.64777
Phlda1	Mus musculus pleckstrin homology-like domain, family A, member 1 (Phlda1), mRNA [NM_009344]	2.64749
Hif1a	Mus musculus hypoxia inducible factor 1, alpha subunit (Hif1a), mRNA [NM_010431]	2.64715
Ggta1	Mus musculus glycoprotein galactosyltransferase alpha 1, 3 (Ggta1), mRNA [NM_010283]	2.64582
Serpine2	Mus musculus serine (or cysteine) peptidase inhibitor, clade E, member 2 (Serpine2), mRNA [NM_009255]	2.64373
Hspa4l	Mus musculus heat shock protein 4 like (Hspa4l), mRNA [NM_011020]	2.63909
Cenpa	Mus musculus centromere protein A (Cenpa), mRNA [NM_007681]	2.6385
4930563D23Rik	Mus musculus RIKEN cDNA 4930563D23 gene (4930563D23Rik), mRNA [NM_029252]	2.63554
Sorbs3	Mus musculus sorbin and SH3 domain containing 3 (Sorbs3), mRNA [NM_011366]	2.63492
Pdzrn3	Mus musculus PDZ domain containing RING finger 3 (Pdzrn3), mRNA [NM_018884]	2.63477
Zmynd15	Mus musculus zinc finger, MYND-type containing 15 (Zmynd15), mRNA [NM_001029929]	2.63435
Slc25a37	Mus musculus solute carrier family 25, member 37 (Slc25a37), mRNA [NM_026331]	2.63428
Pcdh19	PREDICTED: Mus musculus protocadherin 19 (Pcdh19), mRNA [XM_205287]	2.63372
Suv39h2	Mus musculus suppressor of variegation 3-9 homolog 2 (Drosophila) (Suv39h2), mRNA [NM_022724]	2.63208
Csf2	Mus musculus colony stimulating factor 2 (granulocyte-macrophage) (Csf2), mRNA [NM_009969]	2.63043
Ckap2	Mus musculus cytoskeleton associated protein 2 (Ckap2), mRNA [NM_001004140]	2.62757
Dgka	Mus musculus diacylglycerol kinase, alpha (Dgka), mRNA [NM_016811]	2.62688
Pvrl3	Mus musculus poliovirus receptor-related 3 (Pvrl3), transcript variant beta, mRNA [NM_021496]	2.62686
D18Ertd653e	Mus musculus DNA segment, Chr 18, ERATO Doi 653, expressed (D18Ertd653e), mRNA [NM_172631]	2.62626
Arhgef19	Mus musculus Rho guanine nucleotide exchange factor (GEF) 19 (Arhgef19), mRNA [NM_172520]	2.62526
Slc7a11	Mus musculus solute carrier family 7 (cationic amino acid transporter, y+ system), member 11 (Slc7a11), mRNA [NM_011990]	2.62374
4933425B16Rik	Mus musculus adult male testis cDNA, RIKEN full-length enriched library, clone:4933425B16 product:hypothetical C-type lectin domain containing protein, full insert sequence. [AK016908]	2.61916
Abcb4	Mus musculus ATP-binding cassette, sub-family B (MDR/TAP), member 4 (Abcb4), mRNA [NM_008830]	2.61864
Hspa4l	Mus musculus heat shock protein 4 like (Hspa4l), mRNA [NM_011020]	2.61832
Procr	Mus musculus protein C receptor, endothelial (Procr), mRNA [NM_011171]	2.61388
Mfge8	Mus musculus milk fat globule-EGF factor 8 protein (Mfge8), transcript variant 1, mRNA [NM_008594]	2.61346
Gli3	Mus musculus GLI-Kruppel family member GLI3 (Gli3), mRNA [NM_008130]	2.61314
Tyki	Mus musculus thymidylate kinase family LPS-inducible member (Tyki), mRNA [NM_020557]	2.61245
Ramp3	Mus musculus receptor (calcitonin) activity modifying protein 3 (Ramp3), mRNA [NM_019511]	2.60943
Serpinb1c	Mus musculus serine (or cysteine) peptidase inhibitor, clade B, member 1c (Serpinb1c), mRNA [NM_173051]	2.60782
Efna3	Mus musculus 12 days embryo embryonic body between diaphragm region and neck cDNA, RIKEN full-length enriched library, clone:9430025D14 product:ephrin A3, full insert sequence. [AK020438]	2.60729
Masp1	Mus musculus 7 days neonate cerebellum cDNA, RIKEN full-length enriched library, clone:A730051H16 product:mannan-binding lectin serine protease 1, full insert sequence. [AK043055]	2.60674
Top2a	Mus musculus topoisomerase (DNA) II alpha (Top2a), mRNA [NM_011623]	2.60344
Angptl6	Mus musculus angiopoietin-like 6 (Angptl6), mRNA [NM_145154]	2.60301
Swap70	Mus musculus SWA-70 protein (Swap70), mRNA [NM_009302]	2.60183
Egln1	Mus musculus EGL nine homolog 1 (C. elegans) (Egln1), mRNA [NM_053207]	2.60139
Sbp	Mus musculus spermine binding protein (Sbp), mRNA [NM_011321]	2.60044
Ptgis	Mus musculus prostaglandin I2 (prostacyclin) synthase (Ptgis), mRNA [NM_008968]	2.60037
Swap70	Mus musculus SWA-70 protein (Swap70), mRNA [NM_009302]	2.60011
Ogfrl1	Mus musculus opioid growth factor receptor-like 1 (Ogfrl1), mRNA [NM_001081079]	2.5997
App	Mus musculus amyloid beta (A4) precursor protein (App), mRNA [NM_007471]	2.59781
Ifit2	Mus musculus interferon-induced protein with tetratricopeptide repeats 2 (Ifit2), mRNA [NM_008332]	2.59732
Ncaph	Mus musculus non-SMC condensin I complex, subunit H (Ncaph), mRNA [NM_144818]	2.59672
Wipf1	Mus musculus WAS/WASL interacting protein family, member 1 (Wipf1), mRNA [NM_153138]	2.59572
ENSMUST00000091560	RIKEN cDNA 2010111I01 gene [Source:MarkerSymbol;Acc:MGI:1919311] [ENSMUST00000091560]	2.59511
2210421G13Rik	Mus musculus RIKEN cDNA 2210421G13 gene (2210421G13Rik), mRNA [NM_175391]	2.59495
B830045N13Rik	Mus musculus RIKEN cDNA B830045N13 gene (B830045N13Rik), mRNA [NM_153539]	2.59338
Mx2	Mus musculus myxovirus (influenza virus) resistance 2 (Mx2), mRNA [NM_013606]	2.5924
Atp1b1	Mus musculus ATPase, Na+/K+ transporting, beta 1 polypeptide (Atp1b1), mRNA [NM_009721]	2.59202
3110004L20Rik	Mus musculus RIKEN cDNA 3110004L20 gene (3110004L20Rik), mRNA [NM_001033167]	2.58975
Trpm5	Mus musculus transient receptor potential cation channel, subfamily M, member 5 (Trpm5), mRNA [NM_020277]	2.58578
Rps24	Mus musculus 7 days embryo whole body cDNA, RIKEN full-length enriched library, clone:C430002O12 product:ribosomal protein S24, full insert sequence. [AK049387]	2.58279
Stambpl1	Mus musculus 15 days embryo embryonic body below diaphragm cDNA, RIKEN full-length enriched library, clone:8230401J17 product:hypothetical protein, full insert sequence. [AK020229]	2.58082
Gvin1	Mus musculus GTPase, very large interferon inducible 1 (Gvin1), transcript variant A, mRNA [NM_029000]	2.57932
Sh3gl3	Mus musculus SH3-domain GRB2-like 3 (Sh3gl3), mRNA [NM_017400]	2.57782
Ptpn13	Mus musculus protein tyrosine phosphatase, non-receptor type 13 (Ptpn13), mRNA [NM_011204]	2.57682
Nxf3	Mus musculus nuclear RNA export factor 3 (Nxf3), mRNA [NM_001024141]	2.57604
Enah	Mus musculus adult male colon cDNA, RIKEN full-length enriched library, clone:9030215D04 product:enabled homolog (Drosophila), full insert sequence. [AK020248]	2.57521
Fgd6	Mus musculus FYVE, RhoGEF and PH domain containing 6 (Fgd6), mRNA [NM_053072]	2.57451
Maff	Mus musculus v-maf musculoaponeurotic fibrosarcoma oncogene family, protein F (avian) (Maff), mRNA [NM_010755]	2.5732
6330403L08Rik	Mus musculus cDNA, RIKEN full-length enriched library, clone:M5C1016E23 product:hypothetical Proline-rich region profile [AK147342]	2.57307
Chaf1b	Mus musculus chromatin assembly factor 1, subunit B (p60) (Chaf1b), mRNA [NM_028083]	2.57292
AK048149	Mus musculus 16 days embryo head cDNA, RIKEN full-length enriched library, clone:C130037M17 product:unclassifiable, full insert sequence. [AK048149]	2.57238
Lincr	Mus musculus adult male aorta and vein cDNA, RIKEN full-length enriched library, clone:A530050E01 product:hypothetical protein, full insert sequence. [AK040949]	2.57124
Ltbp1	Mus musculus latent transforming growth factor beta binding protein 1 (Ltbp1), transcript variant 1, mRNA [NM_019919]	2.57106
Isgf3g	Mus musculus interferon dependent positive acting transcription factor 3 gamma (Isgf3g), mRNA [NM_008394]	2.56723
Fbln1	Mus musculus fibulin 1 (Fbln1), mRNA [NM_010180]	2.56721
BC034076	Mus musculus cDNA sequence BC034076 (BC034076), mRNA [NM_177649]	2.56623
2810003C17Rik	Mus musculus RIKEN cDNA 2810003C17 gene (2810003C17Rik), mRNA [NM_145144]	2.56577
C1qtnf1	Mus musculus C1q and tumor necrosis factor related protein 1 (C1qtnf1), mRNA [NM_019959]	2.56424
Pdpn	Mus musculus podoplanin (Pdpn), mRNA [NM_010329]	2.56421
Prdx6	Mus musculus peroxiredoxin 6 (Prdx6), mRNA [NM_007453]	2.56301
Ang4	Mus musculus angiogenin, ribonuclease A family, member 4 (Ang4), mRNA [NM_177544]	2.56182
Rfx3	Mus musculus regulatory factor X, 3 (influences HLA class II expression) (Rfx3), mRNA [NM_011265]	2.56139
Gsta1	Mus musculus glutathione S-transferase, alpha 1 (Ya) (Gsta1), mRNA [NM_008181]	2.5606
Wipf1	Mus musculus WAS/WASL interacting protein family, member 1 (Wipf1), mRNA [NM_153138]	2.56039
Chst2	Mus musculus carbohydrate sulfotransferase 2 (Chst2), mRNA [NM_018763]	2.56009
Fmod	Mus musculus fibromodulin (Fmod), mRNA [NM_021355]	2.56005
Trerf1	Mus musculus transcriptional regulating factor 1 (Trerf1), mRNA [NM_172622]	2.55836
Olfr1026	Mus musculus olfactory receptor 1026 (Olfr1026), mRNA [NM_146584]	2.55649
2310005C01Rik	Mus musculus adult male tongue cDNA, RIKEN full-length enriched library, clone:2310005C01 product:unclassifiable, full insert sequence [AK009163]	2.55411
Stard5	Mus musculus StAR-related lipid transfer (START) domain containing 5 (Stard5), mRNA [NM_023377]	2.55324
Gpc6	Mus musculus glypican 6 (Gpc6), transcript variant 2, mRNA [NM_011821]	2.55168
Zfpm1	Mus musculus zinc finger protein, multitype 1 (Zfpm1), mRNA [NM_009569]	2.54927
Pml	Mus musculus promyelocytic leukemia (Pml), transcript variant 1, mRNA [NM_008884]	2.54908
Btg3	Mus musculus B-cell translocation gene 3 (Btg3), mRNA [NM_009770]	2.54668
9530077C05Rik	Mus musculus RIKEN cDNA 9530077C05 gene (9530077C05Rik), mRNA [NM_026739]	2.54476
Gvin1	Mus musculus GTPase, very large interferon inducible 1 (Gvin1), transcript variant A, mRNA [NM_029000]	2.54351
8030431J09Rik	Mus musculus 15 days embryo male testis cDNA, RIKEN full-length enriched library, clone:8030431J09 product:unclassifiable, full insert sequence. [AK033113]	2.54342
Ppp1r12b	PREDICTED: Mus musculus protein phosphatase 1, regulatory (inhibitor) subunit 12B, transcript variant 1 (Ppp1r12b), mRNA [XM_136178]	2.54319
2310016C08Rik	Mus musculus RIKEN cDNA 2310016C08 gene (2310016C08Rik), mRNA [NM_023516]	2.54264
Cnpy1	Mus musculus canopy 1 homolog (zebrafish), mRNA (cDNA clone MGC:106203 IMAGE:6390940), complete cds. [BC096464]	2.54153
Ets1	M.musculus c-ets-1 gene. [X55787]	2.54062
Tmem171	Mus musculus transmembrane protein 171 (Tmem171), mRNA [NM_001025606]	2.54034
TC1595183	Q61640_MOUSE (Q61640) H-2D4(Q) protein precursor, complete [TC1595183]	2.54017
Fbxo5	Mus musculus F-box protein 5 (Fbxo5), mRNA [NM_025995]	2.53949
Ecm1	Mus musculus extracellular matrix protein 1 (Ecm1), mRNA [NM_007899]	2.53892
Iqcf3	Mus musculus IQ motif containing F3 (Iqcf3), mRNA [NM_026645]	2.53863
Fbln1	Mus musculus fibulin 1 (Fbln1), mRNA [NM_010180]	2.53733
BC046404	Mus musculus cDNA sequence BC046404 (BC046404), mRNA [NM_198861]	2.53502
4732473B16Rik	Mus musculus RIKEN cDNA 4732473B16 gene (4732473B16Rik), mRNA [NM_175307]	2.53482
Gda	Mus musculus guanine deaminase (Gda), mRNA [NM_010266]	2.53347
Prkg1	Mus musculus protein kinase, cGMP-dependent, type I (Prkg1), transcript variant 2, mRNA [NM_011160]	2.53182
Plekha2	Mus musculus pleckstrin homology domain-containing, family A (phosphoinositide binding specific) member 2 (Plekha2), mRNA [NM_031257]	2.53145
Atad2	Mus musculus ATPase family, AAA domain containing 2 (Atad2), mRNA [NM_027435]	2.52597
Angptl6	Mus musculus angiopoietin-like 6 (Angptl6), mRNA [NM_145154]	2.52579
Emb	Mus musculus embigin (Emb), mRNA [NM_010330]	2.52282
Chi3l1	Mus musculus chitinase 3-like 1 (Chi3l1), mRNA [NM_007695]	2.52105
Cxcl16	Mus musculus chemokine (C-X-C motif) ligand 16 (Cxcl16), mRNA [NM_023158]	2.52041
Ero1l	Mus musculus ERO1-like (S. cerevisiae) (Ero1l), mRNA [NM_015774]	2.51916
Cp	Mus musculus ceruloplasmin (Cp), transcript variant 2, mRNA [NM_007752]	2.51687
4933426M11Rik	Mus musculus RIKEN cDNA 4933426M11 gene (4933426M11Rik), mRNA [NM_178682]	2.51678
Saa2	Mus musculus serum amyloid A 2 (Saa2), mRNA [NM_011314]	2.51672
Apol3	Mus musculus apolipoprotein L 3 (Apol3), mRNA [NM_029419]	2.51592
Cds2	Mus musculus CDP-diacylglycerol synthase (phosphatidate cytidylyltransferase) 2 (Cds2), mRNA [NM_138651]	2.51536
Myo1a	Mus musculus myosin IA (Myo1a), mRNA [NM_001081219]	2.51528
Edg4	Mus musculus endothelial differentiation, lysophosphatidic acid G-protein-coupled receptor 4 (Edg4), mRNA [NM_020028]	2.51211
6620401M08Rik	Mus musculus visual cortex cDNA, RIKEN full-length enriched library, clone:K230015A11 product:hypothetical Arginine-rich region profile containing protein, full insert sequence. [AK158571]	2.51024
Ets1	Mus musculus E26 avian leukemia oncogene 1, 5' domain (Ets1), transcript variant 1, mRNA [NM_011808]	2.50996
1110051M20Rik	Mus musculus RIKEN cDNA 1110051M20 gene, mRNA (cDNA clone MGC:113786 IMAGE:6843427), complete cds. [BC089006]	2.50976
Farp1	Mus musculus FERM, RhoGEF (Arhgef) and pleckstrin domain protein 1 (chondrocyte-derived) (Farp1), mRNA [NM_134082]	2.50966
Tera	Mus musculus teratocarcinoma expressed, serine rich (Tera), mRNA [NM_019643]	2.50668
Grap	Mus musculus GRB2-related adaptor protein (Grap), mRNA [NM_027817]	2.50527
Vangl2	Mus musculus 12 days embryo spinal cord cDNA, RIKEN full-length enriched library, clone:C530001F03 product:unclassifiable, full insert sequence [AK082938]	2.5046
Rapgef3	Mus musculus Rap guanine nucleotide exchange factor (GEF) 3 (Rapgef3), mRNA [NM_144850]	2.50351
ENSMUST00000034643	roundabout homolog 3 (Drosophila) [Source:MarkerSymbol;Acc:MGI:1343102] [ENSMUST00000034643]	2.50221
Cbx2	Mus musculus chromobox homolog 2 (Drosophila Pc class) (Cbx2), mRNA [NM_007623]	2.50176
Mllt1	Mus musculus myeloid/lymphoid or mixed lineage-leukemia translocation to 1 homolog (Drosophila) (Mllt1), mRNA [NM_022328]	2.50028
Arntl2	Mus musculus aryl hydrocarbon receptor nuclear translocator-like 2 (Arntl2), mRNA [NM_172309]	2.4992
EG245297	Mus musculus predicted gene, EG245297 (EG245297), mRNA [NM_001018086]	2.49737
Vasn	Mus musculus vasorin (Vasn), mRNA [NM_139307]	2.49706
Tubb5	Mus musculus tubulin, beta 5 (Tubb5), mRNA [NM_011655]	2.49646
Abcb1b	Mus musculus ATP-binding cassette, sub-family B (MDR/TAP), member 1B (Abcb1b), mRNA [NM_011075]	2.49616
Retnlg	Mus musculus resistin like gamma (Retnlg), mRNA [NM_181596]	2.49611
BC052328	Mus musculus cDNA sequence BC052328 (BC052328), mRNA [NM_198301]	2.49547
Pnp	Mus musculus purine-nucleoside phosphorylase (Pnp), mRNA [NM_013632]	2.49514
Ank3	Mus musculus ankyrin 3, epithelial (Ank3), transcript variant 1, mRNA [NM_170728]	2.48919
Farp1	Mus musculus FERM, RhoGEF (Arhgef) and pleckstrin domain protein 1 (chondrocyte-derived) (Farp1), mRNA [NM_134082]	2.4886
4933405K07Rik	Mus musculus RIKEN cDNA 4933405K07 gene (4933405K07Rik), mRNA [NM_028913]	2.48462
4930529M08Rik	Mus musculus RIKEN cDNA 4930529M08 gene, mRNA (cDNA clone IMAGE:6742107), complete cds. [BC048610]	2.48328
Hel308	Mus musculus DNA helicase HEL308 (Hel308) mRNA, partial cds. [AF436846]	2.48165
Lrrc8c	Mus musculus leucine rich repeat containing 8 family, member C (Lrrc8c), mRNA [NM_133897]	2.48057
Ptx3	Mus musculus pentraxin related gene (Ptx3), mRNA [NM_008987]	2.47748
2410076I21Rik	Mus musculus ES cells cDNA, RIKEN full-length enriched library, clone:2410076I21 product:hypothetical protein, full insert sequence. [AK010725]	2.47646
Kir3dl2	Mus musculus killer cell immunoglobulin-like receptor, three domains, long cytoplasmic tail, 2 (Kir3dl2), mRNA [NM_177748]	2.47507
Cxcl1	Mus musculus chemokine (C-X-C motif) ligand 1 (Cxcl1), mRNA [NM_008176]	2.47263
Lama3	PREDICTED: Mus musculus laminin, alpha 3, transcript variant 1 (Lama3), mRNA [XM_140451]	2.47156
Tube1	Mus musculus epsilon-tubulin 1 (Tube1), mRNA [NM_028006]	2.4699
D16Ertd472e	Mus musculus adult male epididymis cDNA, RIKEN full-length enriched library, clone:9230116L08 product:unclassifiable, full insert sequence [AK033828]	2.4688
BC030867	Mus musculus cDNA sequence BC030867 (BC030867), mRNA [NM_153544]	2.46622
D130009I18Rik	Mus musculus adult male corpora quadrigemina cDNA, RIKEN full-length enriched library, clone:B230341P19 product:unclassifiable, full insert sequence [AK046103]	2.46622
Slc16a1	Mus musculus solute carrier family 16 (monocarboxylic acid transporters), member 1 (Slc16a1), mRNA [NM_009196]	2.46584
Syt13	Mus musculus synaptotagmin XIII (Syt13), mRNA [NM_030725]	2.464
Mmp9	Mus musculus matrix metallopeptidase 9 (Mmp9), mRNA [NM_013599]	2.46106
AK029108	Mus musculus 10 days neonate skin cDNA, RIKEN full-length enriched library, clone:4732493F04 product:unclassifiable, full insert sequence. [AK029108]	2.46017
Cry1	Mus musculus cryptochrome 1 (photolyase-like) (Cry1), mRNA [NM_007771]	2.45956
Lsp1	Mus musculus lymphocyte specific 1 (Lsp1), mRNA [NM_019391]	2.45944
H2-Q10	Mus musculus histocompatibility 2, Q region locus 10 (H2-Q10), mRNA [NM_010391]	2.45905
Synj2	Mus musculus synaptojanin 2, mRNA (cDNA clone MGC:67830 IMAGE:6390688), complete cds. [BC058749]	2.45822
Pvrl3	Mus musculus poliovirus receptor-related 3 (Pvrl3), transcript variant beta, mRNA [NM_021496]	2.45818
2310006M14Rik	PREDICTED: Mus musculus RIKEN cDNA 2310006M14 gene (2310006M14Rik), mRNA [XM_129448]	2.4571
Olfr63	Mus musculus olfactory receptor 63 (Olfr63), mRNA [NM_146937]	2.45271
2610307O08Rik	Mus musculus cDNA clone MGC:49267 IMAGE:5067343, complete cds. [BC046640]	2.44774
Serpine1	Mus musculus serine (or cysteine) peptidase inhibitor, clade E, member 1 (Serpine1), mRNA [NM_008871]	2.44727
Cpt1a	Mus musculus carnitine palmitoyltransferase 1a, liver (Cpt1a), mRNA [NM_013495]	2.44667
Myo7a	Mus musculus myosin VIIa (Myo7a), mRNA [NM_008663]	2.4463
Tnni2	Mus musculus troponin I, skeletal, fast 2 (Tnni2), mRNA [NM_009405]	2.44569
Hexdc	Mus musculus hexosaminidase (glycosyl hydrolase family 20, catalytic domain) containing (Hexdc), mRNA [NM_001001333]	2.4449
Ccrk	Mus musculus cell cycle related kinase (Ccrk), mRNA [NM_053180]	2.4438
Pask	Mus musculus PAS domain containing serine/threonine kinase (Pask), mRNA [NM_080850]	2.44251
Gdf15	Mus musculus growth differentiation factor 15 (Gdf15), mRNA [NM_011819]	2.44131
ENSMUST00000060298	RIKEN cDNA 4930523C07 gene [Source:MarkerSymbol;Acc:MGI:1914897] [ENSMUST00000060298]	2.44099
Ier5	Mus musculus immediate early response 5 (Ier5), mRNA [NM_010500]	2.44037
Psmb8	Mus musculus proteosome (prosome, macropain) subunit, beta type 8 (large multifunctional peptidase 7) (Psmb8), mRNA [NM_010724]	2.43892
Slfn10	Mus musculus schlafen 10 (Slfn10), mRNA [NM_181542]	2.43658
AK048573	Mus musculus 16 days embryo head cDNA, RIKEN full-length enriched library, clone:C130078G20 product:hypothetical protein, full insert sequence [AK048573]	2.43258
Gtse1	Mus musculus G two S phase expressed protein 1 (Gtse1), mRNA [NM_013882]	2.43192
Baalc	Mus musculus brain and acute leukemia, cytoplasmic (Baalc), mRNA [NM_080640]	2.43029
Ube1l2	Mus musculus 8 days embryo whole body cDNA, RIKEN full-length enriched library, clone:5730469D23 product:unclassifiable, full insert sequence [AK017687]	2.43017
Hspa4l	Mus musculus heat shock protein 4 like (Hspa4l), mRNA [NM_011020]	2.42943
Gdnf	Mus musculus glial cell line derived neurotrophic factor (Gdnf), mRNA [NM_010275]	2.42888
Edg2	Mus musculus endothelial differentiation, lysophosphatidic acid G-protein-coupled receptor, 2 (Edg2), mRNA [NM_010336]	2.42829
Klhl28	Mus musculus 10, 11 days embryo whole body cDNA, RIKEN full-length enriched library, clone:2810440N09 product:BTB/POZ domain containing protein, full insert sequence. [AK013278]	2.42677
Ube1l2	Mus musculus ubiquitin-activating enzyme E1-like 2 (Ube1l2), mRNA [NM_172712]	2.42584
Kif14	Mus musculus kinesin family member 14 (Kif14), mRNA [NM_001081258]	2.42523
Irx1	Mus musculus Iroquois related homeobox 1 (Drosophila) (Irx1), mRNA [NM_010573]	2.42402
Prkra	Mus musculus adult female vagina cDNA, RIKEN full-length enriched library, clone:9930108J08 product:unclassifiable, full insert sequence. [AK037072]	2.42395
Vdr	Mus musculus vitamin D receptor (Vdr), mRNA [NM_009504]	2.42387
Axl	Mus musculus AXL receptor tyrosine kinase (Axl), mRNA [NM_009465]	2.4236
1700108F19Rik	Mus musculus adult male testis cDNA, RIKEN full-length enriched library, clone:4930578D03 product:unclassifiable, full insert sequence [AK133110]	2.42312
Xlr5c	Mus musculus X-linked lymphocyte-regulated 5C (Xlr5c), mRNA [NM_031493]	2.42287
Traf3ip3	Mus musculus TRAF3 interacting protein 3 (Traf3ip3), mRNA [NM_153137]	2.42221
Ctsl	Mus musculus cathepsin L (Ctsl), mRNA [NM_009984]	2.42208
Uty	Mus musculus ubiquitously transcribed tetratricopeptide repeat gene, Y chromosome (Uty), mRNA [NM_009484]	2.42177
H2-Q2	Mus musculus histocompatibility 2, Q region locus 2 (H2-Q2), mRNA [NM_010392]	2.42118
Tmpo	Mus musculus thymopoietin (Tmpo), transcript variant 3, mRNA [NM_001080129]	2.41929
Slc39a14	Mus musculus solute carrier family 39 (zinc transporter), member 14 (Slc39a14), mRNA [NM_144808]	2.41918
Ptx3	Mus musculus pentraxin related gene (Ptx3), mRNA [NM_008987]	2.41792
Pla2g4a	Mus musculus phospholipase A2, group IVA (cytosolic, calcium-dependent) (Pla2g4a), mRNA [NM_008869]	2.41733
BC019134	Mus musculus, clone IMAGE:5037334, mRNA, partial cds [BC019134]	2.41722
Foxn2	Mus musculus 13 days embryo male testis cDNA, RIKEN full-length enriched library, clone:6030465J18 product:forkhead box N2, full insert sequence. [AK031639]	2.41686
Rnf19	Mus musculus ring finger protein (C3HC4 type) 19 (Rnf19), mRNA [NM_013923]	2.41618
Micall2	Mus musculus MICAL-like 2 (Micall2), mRNA [NM_174850]	2.41465
Cenpe	Mus musculus centromere protein E (Cenpe), mRNA [NM_173762]	2.4143
Fosl1	Mus musculus fos-like antigen 1 (Fosl1), mRNA [NM_010235]	2.41261
Maob	Mus musculus monoamine oxidase B (Maob), mRNA [NM_172778]	2.41219
Epo	Mus musculus erythropoietin (Epo), mRNA [NM_007942]	2.4105
AK044650	Mus musculus adult retina cDNA, RIKEN full-length enriched library, clone:A930029N08 product:unclassifiable, full insert sequence. [AK044650]	2.40863
Tmpo	Mus musculus thymopoietin (Tmpo), transcript variant 3, mRNA [NM_001080129]	2.40805
EG317677	Mus musculus predicted gene, EG317677 (EG317677), mRNA [NM_173864]	2.40664
4931408A02Rik	Mus musculus RIKEN cDNA 4931408A02 gene (4931408A02Rik), mRNA [NM_027627]	2.40602
Serpinb2	Mus musculus serine (or cysteine) peptidase inhibitor, clade B, member 2 (Serpinb2), mRNA [NM_011111]	2.40546
E030010N08Rik	PREDICTED: Mus musculus RIKEN cDNA E030010N08 gene (E030010N08Rik), mRNA [XM_355224]	2.40423
Gda	Mus musculus guanine deaminase (Gda), mRNA [NM_010266]	2.40277
AK031941	Mus musculus adult male medulla oblongata cDNA, RIKEN full-length enriched library, clone:6330504I23 product:unclassifiable, full insert sequence. [AK031941]	2.4025
5031410I06Rik	Mus musculus RIKEN cDNA 5031410I06 gene (5031410I06Rik), mRNA [NM_207657]	2.40025
Plec1	Mus musculus plectin 1 (Plec1), transcript variant 6, mRNA [NM_201389]	2.39993
Wsb1	Mus musculus WD repeat and SOCS box-containing 1 (Wsb1), transcript variant 1, mRNA [NM_019653]	2.39866
Zp2	Mus musculus zona pellucida glycoprotein 2 (Zp2), mRNA [NM_011775]	2.3985
H2-Q1	Mus musculus histocompatibility 2, Q region locus 1 (H2-Q1), mRNA [NM_010390]	2.39783
Samsn1	Mus musculus SAM domain, SH3 domain and nuclear localization signals, 1 (Samsn1), mRNA [NM_023380]	2.39719
LOC676015	PREDICTED: Mus musculus similar to SH3-containing GRB2-like protein 3 (SH3 domain protein 2C) (SH3p13) (LOC676015), mRNA [XR_004862]	2.3957
Ddx58	Mus musculus ES cells cDNA, RIKEN full-length enriched library, clone:C330021E21 product:similar to hypothetical protein DKFZp434J1111.1 (fragment) [Homo sapiens], full insert sequence. [AK049305]	2.3955
Tnfrsf1b	Mus musculus tumor necrosis factor receptor superfamily, member 1b (Tnfrsf1b), mRNA [NM_011610]	2.39513
Vil2	Mus musculus villin 2 (Vil2), mRNA [NM_009510]	2.39443
Nucb2	Mus musculus nucleobindin 2 (Nucb2), mRNA [NM_016773]	2.39226
Dut	Mus musculus deoxyuridine triphosphatase (Dut), mRNA [NM_023595]	2.39135
Serpinb6b	Mus musculus serine (or cysteine) peptidase inhibitor, clade B, member 6b (Serpinb6b), mRNA [NM_011454]	2.38814
Pdgfa	Mus musculus platelet derived growth factor, alpha (Pdgfa), mRNA [NM_008808]	2.38771
Plp2	Mus musculus proteolipid protein 2 (Plp2), mRNA [NM_019755]	2.38671
2310016C08Rik	Mus musculus RIKEN cDNA 2310016C08 gene (2310016C08Rik), mRNA [NM_023516]	2.38597
BC106179	Mus musculus RIKEN cDNA B630019A10 gene, mRNA (cDNA clone MGC:118427 IMAGE:6509459), complete cds [BC106179]	2.38479
OTTMUSG00000010671	Mus musculus predicted gene, OTTMUSG00000010671 (OTTMUSG00000010671), mRNA [NM_001039209]	2.38309
Rab27b	Mus musculus 9.5 days embryo parthenogenote cDNA, RIKEN full-length enriched library, clone:B130064M09 product:unclassifiable, full insert sequence. [AK045312]	2.3815
5330426P16Rik	Mus musculus adult male pituitary gland cDNA, RIKEN full-length enriched library, clone:5330426P16 product:hypothetical protein, full insert sequence [AK019912]	2.37837
Pole2	Mus musculus polymerase (DNA directed), epsilon 2 (p59 subunit) (Pole2), mRNA [NM_011133]	2.3782
Usp11	Mus musculus ubiquitin specific peptidase 11 (Usp11), mRNA [NM_145628]	2.37493
Tubb5	Mus musculus tubulin, beta 5 (Tubb5), mRNA [NM_011655]	2.37484
F730047E07Rik	Mus musculus RIKEN cDNA F730047E07 gene, mRNA (cDNA clone IMAGE:30639029). [BC094429]	2.37458
1810015C04Rik	Mus musculus RIKEN cDNA 1810015C04 gene (1810015C04Rik), transcript variant 2, mRNA [NM_025459]	2.37456
Ppp1r3b	Mus musculus protein phosphatase 1, regulatory (inhibitor) subunit 3B (Ppp1r3b), mRNA [NM_177741]	2.37352
D330028D13Rik	Mus musculus RIKEN cDNA D330028D13 gene (D330028D13Rik), mRNA [NM_172727]	2.37346
Wnt9a	Mus musculus wingless-type MMTV integration site 9A (Wnt9a), mRNA [NM_139298]	2.37281
Hecw2	Mus musculus mRNA for mKIAA1301 protein [AK129325]	2.37276
Odz4	Mus musculus 0 day neonate eyeball cDNA, RIKEN full-length enriched library, clone:E130308J18 product:neuregulin 1, full insert sequence. [AK053790]	2.37242
Alox5ap	Mus musculus arachidonate 5-lipoxygenase activating protein (Alox5ap), mRNA [NM_009663]	2.37238
Ptrh1	Mus musculus peptidyl-tRNA hydrolase 1 homolog (S. cerevisiae) (Ptrh1), mRNA [NM_178595]	2.37151
Cdr2l	Mus musculus cerebellar degeneration-related protein 2-like (Cdr2l), mRNA [NM_001080929]	2.37057
1190003J15Rik	Mus musculus RIKEN cDNA 1190003J15 gene (1190003J15Rik), mRNA [NM_029821]	2.37006
E2f2	Mus musculus E2F transcription factor 2 (E2f2), mRNA [NM_177733]	2.36816
Edg2	Mus musculus endothelial differentiation, lysophosphatidic acid G-protein-coupled receptor, 2 (Edg2), mRNA [NM_010336]	2.36807
Fkbp11	Mus musculus FK506 binding protein 11 (Fkbp11), mRNA [NM_024169]	2.36734
Tsc22d4	Mus musculus adult male testis cDNA, RIKEN full-length enriched library, clone:1700023B23 product:hypothetical protein, full insert sequence. [AK006262]	2.36594
Prkg1	Mus musculus 16 days neonate heart cDNA, RIKEN full-length enriched library, clone:D830017E01 product:inferred: protein kinase, cGMP-dependent, type I, full insert sequence [AK052877]	2.36557
Anln	Mus musculus anillin, actin binding protein (scraps homolog, Drosophila) (Anln), mRNA [NM_028390]	2.36313
Prss23	Mus musculus protease, serine, 23 (Prss23), mRNA [NM_029614]	2.36286
Cdkn1b	Mus musculus cyclin-dependent kinase inhibitor 1B (Cdkn1b), mRNA [NM_009875]	2.36103
Fcgr4	Mus musculus Fc fragment of IgG, low affinity IIIa, receptor (Fcgr3a), mRNA [NM_144559]	2.35993
Neu4	Mus musculus sialidase 4 (Neu4), mRNA [NM_173772]	2.35929
Tm4sf1	Mus musculus transmembrane 4 superfamily member 1 (Tm4sf1), mRNA [NM_008536]	2.35889
F830005D05Rik	Mus musculus activated spleen cDNA, RIKEN full-length enriched library, clone:F830005D05 product:unclassifiable, full insert sequence [AK089619]	2.35882
Plekhk1	Mus musculus pleckstrin homology domain containing, family K member 1 (Plekhk1), mRNA [NM_001081346]	2.35869
Ntf5	Mus musculus neurotrophin 5 (Ntf5), mRNA [NM_198190]	2.3581
E230025N22Rik	Mus musculus Riken cDNA E230025N22 gene (E230025N22Rik), mRNA [NM_172831]	2.35797
Ng23	Mus musculus Ng23 protein (Ng23), mRNA [NM_023893]	2.3576
Piga	Mus musculus phosphatidylinositol glycan anchor biosynthesis, class A (Piga), mRNA [NM_011081]	2.35704
Tpbg	Mus musculus trophoblast glycoprotein (Tpbg), mRNA [NM_011627]	2.35703
Apobec1	Mus musculus apolipoprotein B editing complex 1 (Apobec1), mRNA [NM_031159]	2.35692
Dlx2	Mus musculus distal-less homeobox 2 (Dlx2), mRNA [NM_010054]	2.35681
9130227C08Rik	Mus musculus RIKEN cDNA 9130227C08Rik gene (9130227C08Rik), mRNA [NM_027143]	2.35539
Lrrc8e	Mus musculus leucine rich repeat containing 8 family, member E (Lrrc8e), mRNA [NM_028175]	2.35513
Plekhh1	Mus musculus 0 day neonate kidney cDNA, RIKEN full-length enriched library, clone:D630024D12 product:hypothetical Band 4.1 family/Core domain in kinesin and myosin motors/Pleckstrin homology (PH) domain containing protein, full insert sequence....	2.35351
Ccdc19	Mus musculus adult male testis cDNA, RIKEN full-length enriched library, clone:1700028D05 product:nasopharyngeal epithelium specific protein 1, full insert sequence. [AK006449]	2.35134
6530401C20Rik	Mus musculus RIKEN cDNA 6530401C20 gene (6530401C20Rik), mRNA [NM_173405]	2.35126
TC1650891	Q6P2L6_MOUSE (Q6P2L6) Whsc1l1 protein, partial (7%) [TC1650891]	2.35072
Art2a	Mus musculus ADP-ribosyltransferase 2a (Art2a), mRNA [NM_007490]	2.35072
Psmb8	Mus musculus proteosome (prosome, macropain) subunit, beta type 8 (large multifunctional peptidase 7) (Psmb8), mRNA [NM_010724]	2.34952
Cd24a	Mus musculus CD24a antigen (Cd24a), mRNA [NM_009846]	2.34789
Eef1g	Mus musculus 10 days embryo whole body cDNA, RIKEN full-length enriched library, clone:2610301D06 product:ELONGATION FACTOR 1-GAMMA (EF-1-GAMMA) (EEF-1B GAMMA) homolog [Mus musculus], full insert sequence [AK011951]	2.34769
Lbp	Mus musculus lipopolysaccharide binding protein (Lbp), mRNA [NM_008489]	2.34736
AK080659	Mus musculus 10 days neonate cortex cDNA, RIKEN full-length enriched library, clone:A830046E06 product:unclassifiable, full insert sequence. [AK080659]	2.34638
BG079886	H3046C07-5 NIA Mouse 15K cDNA Clone Set Mus musculus cDNA clone H3046C07 5', mRNA sequence [BG079886]	2.34619
Pnp	Mus musculus purine-nucleoside phosphorylase (Pnp), mRNA [NM_013632]	2.34467
Ptpn13	Mus musculus protein tyrosine phosphatase, non-receptor type 13 (Ptpn13), mRNA [NM_011204]	2.34415
H2-D1	Mus musculus histocompatibility 2, D region locus 1 (H2-D1), mRNA [NM_010380]	2.34395
Plcxd2	PREDICTED: Mus musculus hypothetical LOC433022 (LOC433022), mRNA [XM_893473]	2.34291
6720460F02Rik	Mus musculus RIKEN cDNA 6720460F02 gene (6720460F02Rik), mRNA [NM_144526]	2.33977
Myo1e	Mus musculus myosin IE (Myo1e), mRNA [NM_181072]	2.33942
9930111J21Rik	Mus musculus RIKEN cDNA 9930111J21 gene (9930111J21Rik), mRNA [NM_173434]	2.33916
Ckap2l	Mus musculus cytoskeleton associated protein 2-like (Ckap2l), mRNA [NM_181589]	2.33912
Capg	Mus musculus capping protein (actin filament), gelsolin-like (Capg), transcript variant 1, mRNA [NM_007599]	2.33883
2810032E02Rik	Mus musculus RIKEN cDNA 2810032E02 gene, mRNA (cDNA clone IMAGE:30918787), complete cds. [BC100483]	2.33863
Trim59	Mus musculus tripartite motif-containing 59 (Trim59), mRNA [NM_025863]	2.33802
Gpr62	BY714829 RIKEN full-length enriched, adult male testis Mus musculus cDNA clone 4930431J04 5'. [BY714829]	2.33777
Ets1	Mus musculus E26 avian leukemia oncogene 1, 5' domain (Ets1), transcript variant 1, mRNA [NM_011808]	2.33743
Il6st	Mus musculus interleukin 6 signal transducer (Il6st), mRNA [NM_010560]	2.33736
Cpxm1	Mus musculus carboxypeptidase X 1 (M14 family) (Cpxm1), mRNA [NM_019696]	2.3368
Lmo7	CG02_13_B03.x1 FH CG02 Mus musculus cDNA clone CG02_13_B03 similar to LIM domain only 7, mRNA sequence [DV040849]	2.33606
Ephx1	Mus musculus epoxide hydrolase 1, microsomal (Ephx1), mRNA [NM_010145]	2.33606
6430598A04Rik	Mus musculus RIKEN cDNA 6430598A04 gene (6430598A04Rik), mRNA [NM_175521]	2.3359
Gja1	Mus musculus gap junction membrane channel protein alpha 1 (Gja1), mRNA [NM_010288]	2.33542
Cdc25c	Mus musculus cell division cycle 25 homolog C (S. pombe) (Cdc25c), mRNA [NM_009860]	2.335
Mxi1	Mus musculus Max interacting protein 1 (Mxi1), transcript variant 1, mRNA [NM_010847]	2.33497
Gipc2	Mus musculus GIPC PDZ domain containing family, member 2 (Gipc2), mRNA [NM_016867]	2.33449
Ephx1	Mus musculus epoxide hydrolase 1, microsomal (Ephx1), mRNA [NM_010145]	2.33447
Abcb1b	Mus musculus ATP-binding cassette, sub-family B (MDR/TAP), member 1B (Abcb1b), mRNA [NM_011075]	2.33327
Nrxn1	Mus musculus neurexin I (Nrxn1), mRNA [NM_020252]	2.33306
Ggtl3	Mus musculus gamma-glutamyltransferase-like 3 (Ggtl3), mRNA [NM_144786]	2.33253
Pcdh18	Mus musculus protocadherin 18 (Pcdh18), mRNA [NM_130448]	2.3324
BC013672	Mus musculus cDNA sequence BC013672 (BC013672), mRNA [NM_001081215]	2.33174
Prg4	Mus musculus mRNA, complete cds, similar to megakaryocyte stimulating factor precursor and cartilage superficial zone protein [AB034730]	2.33127
AK041966	Mus musculus 3 days neonate thymus cDNA, RIKEN full-length enriched library, clone:A630049E18 product:Warning: possibly chimeric clone, full insert sequence. [AK041966]	2.33003
Gpc1	Mus musculus glypican 1 (Gpc1), mRNA [NM_016696]	2.32967
H2-Bl	Mus musculus histocompatibility 2, blastocyst (H2-Bl), mRNA [NM_008199]	2.32881
Pde10a	Mus musculus phosphodiesterase 10A (Pde10a), mRNA [NM_011866]	2.32872
Nr4a2	Mus musculus nuclear receptor subfamily 4, group A, member 2 (Nr4a2), mRNA [NM_013613]	2.32824
Wfs1	Mus musculus Wolfram syndrome 1 homolog (human) (Wfs1), mRNA [NM_011716]	2.32731
BC022687	Mus musculus cDNA sequence BC022687 (BC022687), mRNA [NM_145450]	2.32726
Zfp7	Mus musculus mRNA for mszf73-2, partial cds. [AB010310]	2.32603
Pygm	Mus musculus muscle glycogen phosphorylase (Pygm), mRNA [NM_011224]	2.32514
Fas	Mus musculus Fas (TNF receptor superfamily member) (Fas), mRNA [NM_007987]	2.32309
Dcdc5	Mus musculus 10 days neonate skin cDNA, RIKEN full-length enriched library, clone:4732421G10 product:hypothetical protein, full insert sequence. [AK028639]	2.32164
Plp2	Mus musculus proteolipid protein 2 (Plp2), mRNA [NM_019755]	2.31998
Pole	Mus musculus polymerase (DNA directed), epsilon (Pole), mRNA [NM_011132]	2.31993
AK033818	Mus musculus adult male epididymis cDNA, RIKEN full-length enriched library, clone:9230114P20 product:unclassifiable, full insert sequence. [AK033818]	2.31879
4933434I06Rik	Mus musculus RIKEN cDNA 4933434I06 gene (4933434I06Rik), mRNA [NM_027728]	2.31728
Abca5	Mus musculus ATP-binding cassette, sub-family A (ABC1), member 5 (Abca5), mRNA [NM_147219]	2.31724
2610203C20Rik	Mus musculus adult male diencephalon cDNA, RIKEN full-length enriched library, clone:9330162P19 product:unclassifiable, full insert sequence [AK034202]	2.31652
Adra2a	Mus musculus adrenergic receptor, alpha 2a (Adra2a), mRNA [NM_007417]	2.31575
Rcbtb1	Mus musculus 6 days neonate head cDNA, RIKEN full-length enriched library, clone:5430409I18 product:weakly similar to GUANINE NUCLEOTIDE EXCHANGE FACTOR (CLLL7 PROTEIN) [Homo sapiens], full insert sequence. [AK017287]	2.31395
Wdr54	Mus musculus WD repeat domain 54 (Wdr54), mRNA [NM_023790]	2.31317
Ralgps2	Mus musculus Ral GEF with PH domain and SH3 binding motif 2 (Ralgps2), mRNA [NM_023884]	2.3126
6720475J19Rik	PREDICTED: Mus musculus RIKEN cDNA 6720475J19 gene (6720475J19Rik), mRNA [XM_983620]	2.31136
C4b	Mus musculus complement component 4B (Childo blood group) (C4b), mRNA [NM_009780]	2.3112
Gas5	M.musculus mRNA for gas5 growth arrest specific protein. [X59728]	2.31054
Saa1	Mus musculus serum amyloid A 1 (Saa1), mRNA [NM_009117]	2.31047
Myrip	Mus musculus myosin VIIA and Rab interacting protein (Myrip), mRNA [NM_144557]	2.30977
Junb	Mus musculus Jun-B oncogene (Junb), mRNA [NM_008416]	2.30849
ORF9	Mus musculus open reading frame 9 (ORF9), mRNA [NM_020622]	2.30829
Nubp1	nucleotide binding protein 1 [Source:MarkerSymbol;Acc:MGI:1347073] [ENSMUST00000023146]	2.30792
BC057627	Mus musculus cDNA sequence BC057627 (BC057627), mRNA [NM_198631]	2.30738
Kntc1	Mus musculus kinetochore associated 1 (Kntc1), mRNA [NM_001042421]	2.30721
Ggtl3	Mus musculus gamma-glutamyltransferase-like 3 (Ggtl3), mRNA [NM_144786]	2.30683
Tnfsf9	Mus musculus tumor necrosis factor (ligand) superfamily, member 9 (Tnfsf9), mRNA [NM_009404]	2.30631
Sema3f	Mus musculus sema domain, immunoglobulin domain (Ig), short basic domain, secreted, (semaphorin) 3 F (Sema3f), mRNA [NM_011349]	2.30547
AK054175	Mus musculus 2 days pregnant adult female oviduct cDNA, RIKEN full-length enriched library, clone:E230024P15 product:unclassifiable, full insert sequence. [AK054175]	2.3051
Syt14	Mus musculus synaptotagmin XIV (Syt14), mRNA [NM_181546]	2.30506
BC057170	Mus musculus cDNA sequence BC057170 (BC057170), mRNA [NM_172777]	2.30412
Otud7b	Mus musculus OTU domain containing 7B (Otud7b), transcript variant 1, mRNA [NM_001025613]	2.30312
Prss2	Mus musculus protease, serine, 2 (Prss2), mRNA [NM_009430]	2.30308
BY706654	BY706654 RIKEN full-length enriched, adult male testis Mus musculus cDNA clone 1700041B01 5'. [BY706654]	2.30258
Nppb	Mus musculus natriuretic peptide precursor type B (Nppb), mRNA [NM_008726]	2.30248
Edg5	Mus musculus endothelial differentiation, sphingolipid G-protein-coupled receptor, 5 (Edg5), mRNA [NM_010333]	2.30222
Sdc4	Mus musculus syndecan 4 (Sdc4), mRNA [NM_011521]	2.30189
AK075644	Mus musculus 18-day embryo whole body cDNA, RIKEN full-length enriched library, clone:1110032I23 product:unclassifiable, full insert sequence. [AK075644]	2.30185
Wbp4	Mus musculus 2 days neonate thymus thymic cells cDNA, RIKEN full-length enriched library, clone:C920026E06 product:WW domain binding protein 4, full insert sequence. [AK083381]	2.29937
Gpsm2	Mus musculus G-protein signalling modulator 2 (AGS3-like, C. elegans) (Gpsm2), mRNA [NM_029522]	2.29831
Slc27a3	Mus musculus solute carrier family 27 (fatty acid transporter), member 3 (Slc27a3), mRNA [NM_011988]	2.29811
C630007B19Rik	Mus musculus RIKEN cDNA C630007B19 gene (C630007B19Rik), mRNA [NM_182808]	2.29696
Fbn1	Mus musculus fibrillin 1 (Fbn1), mRNA [NM_007993]	2.29604
Ifit1	Mus musculus interferon-induced protein with tetratricopeptide repeats 1 (Ifit1), mRNA [NM_008331]	2.29533
AK089636	Mus musculus activated spleen cDNA, RIKEN full-length enriched library, clone:F830006B06 product:unclassifiable, full insert sequence. [AK089636]	2.29411
Rgs16	Mus musculus regulator of G-protein signaling 16 (Rgs16), mRNA [NM_011267]	2.29361
Dot1l	Mus musculus DOT1-like, histone H3 methyltransferase (S. cerevisiae) (Dot1l), mRNA [NM_199322]	2.2929
H2-Q7	Mus musculus histocompatibility 2, Q region locus 7 (H2-Q7), mRNA [NM_010394]	2.29241
Trerf1	Mus musculus transcriptional regulating factor 1 (Trerf1), mRNA [NM_172622]	2.28773
Gm129	Mus musculus gene model 129, (NCBI) (Gm129), mRNA [NM_001033302]	2.28757
Pdpn	Mus musculus podoplanin (Pdpn), mRNA [NM_010329]	2.28747
BU531328	AGENCOURT_10198935 NIH_MGC_143 Mus musculus cDNA clone IMAGE:6545324 5', mRNA sequence [BU531328]	2.28737
Elovl7	Mus musculus ELOVL family member 7, elongation of long chain fatty acids (yeast) (Elovl7), mRNA [NM_029001]	2.28703
Fbn1	Mus musculus fibrillin 1 (Fbn1), mRNA [NM_007993]	2.28674
Glce	Mus musculus glucuronyl C5-epimerase (Glce), mRNA [NM_033320]	2.28659
C330027C09Rik	Mus musculus RIKEN cDNA C330027C09 gene (C330027C09Rik), mRNA [NM_172616]	2.28586
AK086512	Mus musculus 15 days embryo head cDNA, RIKEN full-length enriched library, clone:D930033G19 product:unclassifiable, full insert sequence. [AK086512]	2.28493
Ndrg1	Mus musculus N-myc downstream regulated gene 1 (Ndrg1), mRNA [NM_008681]	2.28465
Alb1	Mus musculus albumin 1 (Alb1), mRNA [NM_009654]	2.28455
4932441J04Rik	Mus musculus adult retina cDNA, RIKEN full-length enriched library, clone:A930022K23 product:unclassifiable, full insert sequence [AK044558]	2.28384
Lcorl	Mus musculus ligand dependent nuclear receptor corepressor-like (Lcorl), transcript variant 1, mRNA [NM_172153]	2.28366
4933436I20Rik	Mus musculus adult male testis cDNA, RIKEN full-length enriched library, clone:4930545H10 product:unclassifiable, full insert sequence [AK016047]	2.28325
Isg20	Mus musculus interferon-stimulated protein (Isg20), mRNA [NM_020583]	2.28263
Arntl	Mus musculus aryl hydrocarbon receptor nuclear translocator-like (Arntl), mRNA [NM_007489]	2.28185
Elk3	Mus musculus ELK3, member of ETS oncogene family (Elk3), transcript variant 1, mRNA [NM_013508]	2.28058
Apobec1	Mus musculus apolipoprotein B editing complex 1 (Apobec1), mRNA [NM_031159]	2.28052
Serpinb1b	Mus musculus serine (or cysteine) peptidase inhibitor, clade B, member 1b (Serpinb1b), mRNA [NM_173052]	2.27751
Dzip1	Mus musculus DAZ interacting protein 1 (Dzip1), mRNA [NM_025943]	2.27605
EG630499	Mus musculus predicted gene, EG630499 (EG630499), mRNA [NM_001081015]	2.27212
Aig1	Mus musculus androgen-induced 1 (Aig1), mRNA [NM_025446]	2.27039
Enpp1	Mus musculus ectonucleotide pyrophosphatase/phosphodiesterase 1 (Enpp1), mRNA [NM_008813]	2.26955
AA204140	AA204140 mu57h01.r1 Soares mouse lymph node NbMLN Mus musculus cDNA clone IMAGE:643537 5' similar to gb:Z25524 M.musculus integrin associated protein mRNA, complete (MOUSE);, mRNA sequence [AA204140]	2.26947
Pgf	Mus musculus placental growth factor (Pgf), mRNA [NM_008827]	2.26916
4930427A07Rik	Mus musculus RIKEN cDNA 4930427A07 gene (4930427A07Rik), mRNA [NM_134041]	2.26897
Ins2	Mus musculus insulin II (Ins2), mRNA [NM_008387]	2.26849
Megf10	Mus musculus multiple EGF-like-domains 10 (Megf10), mRNA [NM_001001979]	2.26701
EG621324	PREDICTED: Mus musculus similar to Signal transducer CD24 precursor (M1/69-J11D heat stable antigen) (HSA) (Nectadrin) (Lymphocyte antigen Ly-52) (X62 heat stable antigen) (R13-Ag) (LOC621324), mRNA [XM_885734]	2.26632
Flnb	Mus musculus adult male liver tumor cDNA, RIKEN full-length enriched library, clone:C730006K15 product:filamin, beta, full insert sequence. [AK050046]	2.26458
Scara5	Mus musculus scavenger receptor class A, member 5 (putative) (Scara5), mRNA [NM_028903]	2.26364
Ap1s2	Mus musculus adaptor-related protein complex 1, sigma 2 subunit (Ap1s2), mRNA [NM_026887]	2.26198
Fn1	Mus musculus fibronectin 1, mRNA (cDNA clone IMAGE:3156499), **** WARNING: chimeric clone ****. [BC010335]	2.26104
Pla2g4a	Mus musculus phospholipase A2, group IVA (cytosolic, calcium-dependent) (Pla2g4a), mRNA [NM_008869]	2.26058
AV323315	AV323315 RIKEN full-length enriched, 11 days embryo head Mus musculus cDNA clone 6230408M08 3'. [AV323315]	2.2596
Dpy19l1	Mus musculus dpy-19-like 1 (C. elegans) (Dpy19l1), mRNA [NM_172920]	2.25845
Clspn	Mus musculus claspin homolog (Xenopus laevis) (Clspn), mRNA [NM_175554]	2.25762
Lphn2	Mus musculus latrophilin 2 (Lphn2), mRNA [NM_001081298]	2.25678
A830082K12Rik	Mus musculus 10 days neonate cortex cDNA, RIKEN full-length enriched library, clone:A830082K12 product:unclassifiable, full insert sequence [AK044036]	2.25205
6030419C18Rik	Mus musculus RIKEN cDNA 6030419C18 gene (6030419C18Rik), mRNA [NM_176921]	2.2506
LOC381508	Mus musculus cDNA clone IMAGE:6813048 [BC056356]	2.25051
Nufip1	Mus musculus nuclear fragile X mental retardation protein interacting protein 1 (Nufip1), mRNA [NM_013745]	2.24893
Rnf157	Mus musculus ring finger protein 157, mRNA (cDNA clone IMAGE:6401088) [BC053070]	2.24709
Glrp1	Mus musculus glutamine repeat protein 1 (Glrp1), mRNA [NM_008132]	2.24579
Myom2	Mus musculus myomesin 2 (Myom2), mRNA [NM_008664]	2.24543
Gprk5	Mus musculus G protein-coupled receptor kinase 5 (Gprk5), mRNA [NM_018869]	2.24486
BB473918	BB473918 RIKEN full-length enriched, 13 days embryo heart Mus musculus cDNA clone D330003L15 3'. [BB473918]	2.24447
Mdm2	Mus musculus transformed mouse 3T3 cell double minute 2 (Mdm2), mRNA [NM_010786]	2.24385
ENSMUST00000077662	histocompatibility 2, M region locus 2 [Source:MarkerSymbol;Acc:MGI:95914] [ENSMUST00000077662]	2.24371
Aadacl1	Mus musculus arylacetamide deacetylase-like 1 (Aadacl1), mRNA [NM_178772]	2.24322
Plekha2	Mus musculus pleckstrin homology domain-containing, family A (phosphoinositide binding specific) member 2 (Plekha2), mRNA [NM_031257]	2.24208
Gpr39	Mus musculus adult male testis cDNA, RIKEN full-length enriched library, clone:4933415E13 product:similar to PUTATIVE G PROTEIN-COUPLED RECEPTOR GPR39 [Homo sapiens], full insert sequence. [AK016817]	2.24134
D4Bwg0951e	Mus musculus DNA segment, Chr 4, Brigham & Women's Genetics 0951 expressed (D4Bwg0951e), mRNA [NM_026821]	2.24106
Larp6	Mus musculus La ribonucleoprotein domain family, member 6 (Larp6), mRNA [NM_026235]	2.24091
Depdc1b	Mus musculus DEP domain containing 1B (Depdc1b), mRNA [NM_178683]	2.24028
Actr5	Mus musculus 4 days neonate male adipose cDNA, RIKEN full-length enriched library, clone:B430109P06 product:hypothetical Actin-like ATPase domain structure containing protein, full insert sequence. [AK046584]	2.24019
TC1709780	1617101A ribosomal protein L27a. {Rattus norvegicus} (exp=-1; wgp=0; cg=0), partial (31%) [TC1709780]	2.23989
Pi4k2b	Mus musculus phosphatidylinositol 4-kinase type 2 beta (Pi4k2b), transcript variant 1, mRNA [NM_025951]	2.23943
1700011H22Rik	Mus musculus adult male testis cDNA, RIKEN full-length enriched library, clone:1700011H22 product:hypothetical protein, full insert sequence. [AK005867]	2.23929
Pdgfa	Mus musculus platelet derived growth factor, alpha (Pdgfa), mRNA [NM_008808]	2.2388
4933402J07Rik	Mus musculus RIKEN cDNA 4933402J07 gene (4933402J07Rik), mRNA [NM_177901]	2.23712
Rab11fip5	Mus musculus RAB11 family interacting protein 5 (class I) (Rab11fip5), transcript variant 1, mRNA [NM_001003955]	2.23594
Hpcal1	Mus musculus hippocalcin-like 1 (Hpcal1), mRNA [NM_016677]	2.2331
Dut	Mus musculus deoxyuridine triphosphatase (Dut), mRNA [NM_023595]	2.23139
Mtap6	Mus musculus microtubule-associated protein 6 (Mtap6), transcript variant 1, mRNA [NM_010837]	2.22994
Ncam1	Mus musculus neural cell adhesion molecule 1 (Ncam1), transcript variant 1, mRNA [NM_001081445]	2.22946
BB657751	BB657751 RIKEN full-length enriched, 12 days embryo eyeball Mus musculus cDNA clone D230015O18 5', mRNA sequence [BB657751]	2.22941
Stx11	Mus musculus adult male thymus cDNA, RIKEN full-length enriched library, clone:5830405C08 product:SYNTAXIN 11 homolog [Homo sapiens], full insert sequence. [AK017897]	2.22886
TC1629641	Q31216_MOUSE (Q31216) Class I (Qa) Q5-k antigen, complete [TC1629641]	2.22553
Aplp1	Mus musculus amyloid beta (A4) precursor-like protein 1 (Aplp1), mRNA [NM_007467]	2.22445
2010111I01Rik	Mus musculus RIKEN cDNA 2010111I01 gene (2010111I01Rik), mRNA [NM_028079]	2.22439
Pdia5	Mus musculus protein disulfide isomerase associated 5 (Pdia5), mRNA [NM_028295]	2.22411
Galnt9	Mus musculus UDP-N-acetyl-alpha-D-galactosamine:polypeptide N-acetylgalactosaminyltransferase 9 (Galnt9), mRNA [NM_198306]	2.22382
Gsto2	Mus musculus glutathione S-transferase omega 2 (Gsto2), mRNA [NM_026619]	2.22327
Ncald	Mus musculus neurocalcin delta (Ncald), mRNA [NM_134094]	2.22314
Gpr23	Mus musculus G protein-coupled receptor 23 (Gpr23), mRNA [NM_175271]	2.22302
C130057D09Rik	Mus musculus 16 days embryo head cDNA, RIKEN full-length enriched library, clone:C130057D09 product:unclassifiable, full insert sequence [AK081630]	2.2223
Adar	Mus musculus adenosine deaminase, RNA-specific (Adar), transcript variant 1, mRNA [NM_019655]	2.2221
Zfp458	Mus musculus 16 days neonate cerebellum cDNA, RIKEN full-length enriched library, clone:9630027E13 product:unclassifiable, full insert sequence [AK036015]	2.2219
4930547N16Rik	Mus musculus RIKEN cDNA 4930547N16 gene (4930547N16Rik), mRNA [NM_029249]	2.2211
Kif18a	Mus musculus kinesin family member 18A (Kif18a), mRNA [NM_139303]	2.22096
Lrp2	Mus musculus low density lipoprotein receptor-related protein 2 (Lrp2), mRNA [NM_001081088]	2.2207
Tmem63a	Mus musculus transmembrane protein 63a (Tmem63a), mRNA [NM_144794]	2.21957
Efna1	Mus musculus ephrin A1 (Efna1), mRNA [NM_010107]	2.21928
Mtl5	Mus musculus metallothionein-like 5, testis-specific (tesmin) (Mtl5), transcript variant 1, mRNA [NM_001039657]	2.21915
Lemd3	Mus musculus LEM domain containing 3 (Lemd3), mRNA [NM_001081193]	2.21887
AI841821	AI841821 UI-M-AO0-acb-b-08-0-UI.s2 NIH_BMAP_MPG Mus musculus cDNA clone UI-M-AO0-acb-b-08-0-UI 3', mRNA sequence [AI841821]	2.21853
1110038B12Rik	AGENCOURT_12989880 NIH_MGC_136 Mus musculus cDNA clone IMAGE:30291947 5', mRNA sequence [CB575847]	2.21817
EG434179	Mus musculus predicted gene, EG434179 (EG434179), mRNA [NM_001008427]	2.21802
Osmr	Mus musculus oncostatin M receptor (Osmr), mRNA [NM_011019]	2.21745
Tlr3	Mus musculus toll-like receptor 3 (Tlr3), mRNA [NM_126166]	2.21648
Slc9a3r1	Mus musculus solute carrier family 9 (sodium/hydrogen exchanger), isoform 3 regulator 1 (Slc9a3r1), mRNA [NM_012030]	2.21448
Ptpn18	Mus musculus protein tyrosine phosphatase FLP1 mRNA, complete cds. [U52523]	2.21304
Pitpnc1	Mus musculus phosphatidylinositol transfer protein, cytoplasmic 1 (Pitpnc1), mRNA [NM_145823]	2.21277
Pilrb2	Mus musculus paired immunoglobin-like type 2 receptor beta 2 (Pilrb2), mRNA [NM_001024932]	2.21188
ENSMUST00000036296	solute carrier family 22 (organic anion/cation transporter), member 15 [Source:MarkerSymbol;Acc:MGI:3607704] [ENSMUST00000036296]	2.21187
3110050N22Rik	Mus musculus RIKEN cDNA 3110050N22 gene (3110050N22Rik), mRNA [NM_173181]	2.21156
Stard5	Mus musculus StAR-related lipid transfer (START) domain containing 5 (Stard5), mRNA [NM_023377]	2.21127
Ccrk	Mus musculus cell cycle related kinase (Ccrk), mRNA [NM_053180]	2.21084
Dock5	Mus musculus dedicator of cytokinesis 5 (Dock5), mRNA [NM_177780]	2.20915
Kctd15	Mus musculus potassium channel tetramerisation domain containing 15 (Kctd15), mRNA [NM_146188]	2.20826
Tubb6	Mus musculus tubulin, beta 6 (Tubb6), mRNA [NM_026473]	2.20775
Centg2	Mus musculus centaurin, gamma 2 (Centg2), transcript variant 1, mRNA [NM_178119]	2.20762
H2-T23	Mus musculus histocompatibility 2, T region locus 23 (H2-T23), mRNA [NM_010398]	2.20669
Rps6ka2	Mus musculus ribosomal protein S6 kinase, polypeptide 2 (Rps6ka2), mRNA [NM_011299]	2.20591
Cenpe	Mus musculus centromere protein E (Cenpe), mRNA [NM_173762]	2.2057
Glipr1	Mus musculus GLI pathogenesis-related 1 (glioma) (Glipr1), mRNA [NM_028608]	2.2052
Ereg	Mus musculus epiregulin (Ereg), mRNA [NM_007950]	2.2041
H2-Ab1	Mus musculus histocompatibility 2, class II antigen A, beta 1 (H2-Ab1), mRNA [NM_207105]	2.20387
BC043934	Mus musculus cDNA sequence BC043934 (BC043934), mRNA [NM_177770]	2.20242
Serpinb1b	Mus musculus serine (or cysteine) peptidase inhibitor, clade B, member 1b (Serpinb1b), mRNA [NM_173052]	2.20211
Arhgap20	Mus musculus Rho GTPase activating protein 20 (Arhgap20), mRNA [NM_175535]	2.20156
Chek1	Mus musculus checkpoint kinase 1 homolog (S. pombe) (Chek1), mRNA [NM_007691]	2.20016
Osr1	Mus musculus odd-skipped related 1 (Drosophila) (Osr1), mRNA [NM_011859]	2.19959
Lrrc55	Mus musculus leucine rich repeat containing 55 (Lrrc55), mRNA [NM_001033346]	2.19949
BC024137	Mus musculus cDNA sequence BC024137, mRNA (cDNA clone IMAGE:5136153), partial cds [BC024137]	2.19931
2310022B05Rik	Mus musculus RIKEN cDNA 2310022B05 gene (2310022B05Rik), mRNA [NM_175149]	2.19895
AK013903	Mus musculus 12 days embryo head cDNA, RIKEN full-length enriched library, clone:3010033P07 product:40S RIBOSOMAL PROTEIN S9 (FRAGMENT) homolog [Sus scrofa], full insert sequence. [AK013903]	2.19836
Eml1	Mus musculus echinoderm microtubule associated protein like 1 (Eml1), transcript variant 1, mRNA [NM_001043335]	2.19603
Cenpf	Mus musculus centromere protein F (Cenpf), mRNA [NM_001081363]	2.19554
Csf1	Mus musculus colony stimulating factor 1 (macrophage) (Csf1), mRNA [NM_007778]	2.19516
Pcgf5	Mus musculus polycomb group ring finger 5 (Pcgf5), mRNA [NM_029508]	2.19478
Tpbg	Mus musculus 9 days embryo whole body cDNA, RIKEN full-length enriched library, clone:D030020D22 product:inferred: trophoblast glycoprotein, full insert sequence [AK050794]	2.19472
Ect2	Mus musculus ect2 oncogene (Ect2), mRNA [NM_007900]	2.19447
Mcm3	Mus musculus minichromosome maintenance deficient 3 (S. cerevisiae) (Mcm3), mRNA [NM_008563]	2.19327
1810015C04Rik	Mus musculus RIKEN cDNA 1810015C04 gene (1810015C04Rik), transcript variant 1, mRNA [NM_001034851]	2.19312
Chmp4c	Mus musculus chromatin modifying protein 4C (Chmp4c), mRNA [NM_025519]	2.19265
C230081A13Rik	Mus musculus mRNA for mKIAA2002 protein [AK173328]	2.19137
Parp8	Mus musculus poly (ADP-ribose) polymerase family, member 8 (Parp8), mRNA [NM_001081009]	2.19107
Zfp61	Mus musculus zinc finger protein 61 (Zfp61), mRNA [NM_009561]	2.19047
AK028495	Mus musculus 0 day neonate skin cDNA, RIKEN full-length enriched library, clone:4632404B13 product:unclassifiable, full insert sequence. [AK028495]	2.18977
D630029K05Rik	Mus musculus 0 day neonate kidney cDNA, RIKEN full-length enriched library, clone:D630029K05 product:hypothetical protein, full insert sequence [AK085456]	2.18961
Tubb2b	Mus musculus tubulin, beta 2b (Tubb2b), mRNA [NM_023716]	2.1889
Cngb3	Mus musculus cyclic nucleotide gated channel beta 3 (Cngb3), mRNA [NM_013927]	2.18802
ORF34	Mus musculus open reading frame 34 (ORF34), mRNA [NM_198105]	2.18767
Plscr2	Mus musculus phospholipid scramblase 2 (Plscr2), mRNA [NM_008880]	2.18753
Smc2	Mus musculus structural maintenance of chromosomes 2 (Smc2), mRNA [NM_008017]	2.18663
Dnm1	Mus musculus dynamin 1 (Dnm1), mRNA [NM_010065]	2.18652
Gnaz	Mus musculus 11 days pregnant adult female ovary and uterus cDNA, RIKEN full-length enriched library, clone:5031410G14 product:guanine nucleotide binding protein, alpha z subunit, full insert sequence [AK133483]	2.18642
Elk3	Mus musculus ELK3, member of ETS oncogene family (Elk3), transcript variant 2, mRNA [NM_205536]	2.18583
Inpp5d	Mus musculus inositol polyphosphate-5-phosphatase D (Inpp5d), mRNA [NM_010566]	2.18564
Arts1	Mus musculus ES cells cDNA, RIKEN full-length enriched library, clone:C330004L04 product:type 1 tumor necrosis factor receptor shedding aminopeptidase regulator, full insert sequence. [AK163954]	2.18544
Cd9	Mus musculus CD9 antigen (Cd9), mRNA [NM_007657]	2.18462
9130008F23Rik	Mus musculus RIKEN cDNA 9130008F23 gene (9130008F23Rik), mRNA [NM_027834]	2.18422
H2-K1	Mus musculus histocompatibility 2, K1, K region (H2-K1), transcript variant 1, mRNA [NM_001001892]	2.18395
Dusp1	Mus musculus dual specificity phosphatase 1 (Dusp1), mRNA [NM_013642]	2.18246
AK036024	Mus musculus 16 days neonate cerebellum cDNA, RIKEN full-length enriched library, clone:9630027O14 product:unclassifiable, full insert sequence. [AK036024]	2.18163
Kif4	Mus musculus kinesin family member 4 (Kif4), mRNA [NM_008446]	2.18064
Ifrg15	Mus musculus interferon alpha responsive gene (Ifrg15), mRNA [NM_022329]	2.18048
Dusp14	Mus musculus dual specificity phosphatase 14 (Dusp14), mRNA [NM_019819]	2.17896
Lmnb1	Mus musculus lamin B1 (Lmnb1), mRNA [NM_010721]	2.17652
Gvin1	Mus musculus GTPase, very large interferon inducible 1 (Gvin1), transcript variant A, mRNA [NM_029000]	2.17615
Hcst	Mus musculus hematopoietic cell signal transducer (Hcst), mRNA [NM_011827]	2.17488
Bcl3	Mus musculus B-cell leukemia/lymphoma 3 (Bcl3), mRNA [NM_033601]	2.17182
Nlrp4f	Mus musculus NLR family, pyrin domain containing 4F (Nlrp4f), mRNA [NM_175290]	2.17165
C77080	Mus musculus expressed sequence C77080 (C77080), mRNA [NM_001033189]	2.17082
Ivl	Mus musculus involucrin (Ivl), mRNA [NM_008412]	2.17042
Isg20	Mus musculus interferon-stimulated protein (Isg20), mRNA [NM_020583]	2.169
Tmem2	Mus musculus transmembrane protein 2 (Tmem2), transcript variant 1, mRNA [NM_031997]	2.16771
Prc1	Mus musculus protein regulator of cytokinesis 1 (Prc1), mRNA [NM_145150]	2.16551
Vwf	Mus musculus Von Willebrand factor homolog (Vwf), mRNA [NM_011708]	2.16511
Sox11	Mus musculus SRY-box containing gene 11 (Sox11), mRNA [NM_009234]	2.16337
Cd47	Mus musculus adult male hippocampus cDNA, RIKEN full-length enriched library, clone:C630029O17 product:CD47 antigen (Rh-related antigen, integrin-associated signal transducer), full insert sequence [AK164165]	2.16285
ENSMUST00000054524	transmembrane protein 44 [Source:MarkerSymbol;Acc:MGI:1924489] [ENSMUST00000054524]	2.16258
Nfxl1	Mus musculus nuclear transcription factor, X-box binding-like 1 (Nfxl1), mRNA [NM_133921]	2.16198
4930523C07Rik	Mus musculus 0 day neonate thymus cDNA, RIKEN full-length enriched library, clone:A430108H07 product:unclassifiable, full insert sequence. [AK040601]	2.16141
Gpr103	Mus musculus G protein-coupled receptor 103 (Gpr103), mRNA [NM_198192]	2.16131
A630055G03Rik	Mus musculus 6 days neonate spleen cDNA, RIKEN full-length enriched library, clone:F420011C09 product:hypothetical Nucleic acid-binding OB-fold containing protein, full insert sequence. [AK143588]	2.16128
H2-Q10	Mus musculus histocompatibility 2, Q region locus 10 (H2-Q10), mRNA [NM_010391]	2.16118
Plekhg4	Mus musculus pleckstrin homology domain containing, family G (with RhoGef domain) member 4 (Plekhg4), mRNA [NM_001081333]	2.1611
EG280121	PREDICTED: Mus musculus similar to ribosomal protein P1 isoform 2, transcript variant 1 (LOC280121), mRNA [XM_207492]	2.16036
Schip1	Mus musculus schwannomin interacting protein 1 (Schip1), mRNA [NM_013928]	2.16011
Rab31	Mus musculus RAB31, member RAS oncogene family (Rab31), mRNA [NM_133685]	2.15982
Fyn	Mus musculus Fyn proto-oncogene (Fyn), mRNA [NM_008054]	2.15806
Ifi47	Mus musculus interferon gamma inducible protein 47 (Ifi47), mRNA [NM_008330]	2.15767
Freq	Mus musculus frequenin homolog (Drosophila) (Freq), mRNA [NM_019681]	2.15764
Adra2a	Mus musculus adrenergic receptor, alpha 2a (Adra2a), mRNA [NM_007417]	2.15761
Cxcl10	Mus musculus chemokine (C-X-C motif) ligand 10 (Cxcl10), mRNA [NM_021274]	2.1567
5330401P04Rik	Mus musculus RIKEN cDNA 5330401P04 gene, mRNA (cDNA clone IMAGE:6848699), with apparent retained intron. [BC094370]	2.15621
Cd47	Mus musculus adult male hippocampus cDNA, RIKEN full-length enriched library, clone:C630029O17 product:CD47 antigen (Rh-related antigen, integrin-associated signal transducer), full insert sequence [AK164165]	2.15616
4-Sep	Mus musculus septin 4 (Sept4), mRNA [NM_011129]	2.15595
BC055324	Mus musculus cDNA sequence BC055324 (BC055324), mRNA [NM_201364]	2.15496
4930534B04Rik	Mus musculus 10 days neonate skin cDNA, RIKEN full-length enriched library, clone:4732450N03 product:similar to HYPOTHETICAL 21.1 KDA PROTEIN [Homo sapiens], full insert sequence. [AK028741]	2.15394
1110031I02Rik	Mus musculus RIKEN cDNA 1110031I02 gene (1110031I02Rik), mRNA [NM_025402]	2.1531
Rnf32	Mus musculus ring finger protein 32 (Rnf32), mRNA [NM_021470]	2.1522
Tmem169	Mus musculus transmembrane protein 169 (Tmem169), mRNA [NM_175564]	2.15218
Stat2	Mus musculus signal transducer and activator of transcription 2 (Stat2), mRNA [NM_019963]	2.15086
Prdx6	Mus musculus peroxiredoxin 6 (Prdx6), mRNA [NM_007453]	2.15046
Arhgef3	Mus musculus Rho guanine nucleotide exchange factor (GEF) 3 (Arhgef3), mRNA [NM_027871]	2.15008
Gmfg	Mus musculus glia maturation factor, gamma (Gmfg), transcript variant 1, mRNA [NM_022024]	2.15
Slc1a2	Mus musculus solute carrier family 1 (glial high affinity glutamate transporter), member 2 (Slc1a2), transcript variant 3, mRNA [NM_011393]	2.14991
Mtap6	Mus musculus microtubule-associated protein 6 (Mtap6), transcript variant 1, mRNA [NM_010837]	2.14926
Fnbp1l	Mus musculus formin binding protein 1-like (Fnbp1l), mRNA [NM_153118]	2.1476
Defb41	Mus musculus defensin beta 41 (Defb41), mRNA [NM_183124]	2.14756
Dok4	Mus musculus docking protein 4 (Dok4), mRNA [NM_053246]	2.14668
BC020489	Mus musculus adult male liver tumor cDNA, RIKEN full-length enriched library, clone:C730018G06 product:unclassifiable, full insert sequence [AK050122]	2.14466
Mns1	Mus musculus meiosis-specific nuclear structural protein 1 (Mns1), mRNA [NM_008613]	2.14432
Trim27	Mus musculus ES cells cDNA, RIKEN full-length enriched library, clone:C330022A02 product:tripartite motif protein 27, full insert sequence. [AK049314]	2.14423
Spag5	Mus musculus sperm associated antigen 5 (Spag5), mRNA [NM_017407]	2.14406
Xkr5	Mus musculus X Kell blood group precursor-related family, member 5 (Xkr5), mRNA [NM_176951]	2.14381
Apaf1	Mus musculus apoptotic peptidase activating factor 1 (Apaf1), transcript variant 2, mRNA [NM_009684]	2.1431
Pbk	Mus musculus PDZ binding kinase (Pbk), mRNA [NM_023209]	2.14265
A630033E08Rik	Mus musculus RIKEN cDNA A630033E08 gene (A630033E08Rik), mRNA [NM_177358]	2.14119
Serpinf1	Mus musculus serine (or cysteine) peptidase inhibitor, clade F, member 1 (Serpinf1), mRNA [NM_011340]	2.13741
Gpm6a	membrane glycoprotein M6=major CNS myelin protein PLP/DM20 homolog {clone M6a} [mice, brain, mRNA, 1272 nt]. [S65735]	2.13664
Mtbp	Mus musculus Mdm2, transformed 3T3 cell double minute p53 binding protein (Mtbp), mRNA [NM_134092]	2.1365
ENSMUST00000064880	predicted gene, ENSMUSG00000053059 [Source:MarkerSymbol;Acc:MGI:3642762] [ENSMUST00000064880]	2.13648
Tead2	Mus musculus TEA domain family member 2 (Tead2), mRNA [NM_011565]	2.13628
Rassf1	Mus musculus Ras association (RalGDS/AF-6) domain family 1 (Rassf1), mRNA [NM_019713]	2.13628
Rps20	ribosomal protein S20 [Source:MarkerSymbol;Acc:MGI:1914677] [ENSMUST00000103009]	2.13481
2010106G01Rik	Mus musculus RIKEN cDNA 2010106G01 gene (2010106G01Rik), mRNA [NM_023220]	2.13468
Hnrpa1	Mus musculus heterogeneous nuclear ribonucleoprotein A1 (Hnrpa1), transcript variant 2, mRNA [NM_001039129]	2.13459
Cdc42ep3	Mus musculus CDC42 effector protein (Rho GTPase binding) 3 (Cdc42ep3), mRNA [NM_026514]	2.13436
Fzd2	Mus musculus frizzled homolog 2 (Drosophila) (Fzd2), mRNA [NM_020510]	2.13421
AK035727	Mus musculus adult male urinary bladder cDNA, RIKEN full-length enriched library, clone:9530096I22 product:slit homolog 3 (Drosophila), full insert sequence. [AK035727]	2.13404
Cars	Mus musculus cysteinyl-tRNA synthetase (Cars), mRNA [NM_013742]	2.13273
St6gal1	Mus musculus beta galactoside alpha 2,6 sialyltransferase 1 (St6gal1), mRNA [NM_145933]	2.13195
Junb	Mus musculus Jun-B oncogene (Junb), mRNA [NM_008416]	2.13002
Hyal1	Mus musculus hyaluronoglucosaminidase 1 (Hyal1), mRNA [NM_008317]	2.12933
Vim	Mus musculus 15 days embryo male testis cDNA, RIKEN full-length enriched library, clone:8030453F01 product:vimentin, full insert sequence [AK033175]	2.12749
Adamts4	Mus musculus a disintegrin-like and metallopeptidase (reprolysin type) with thrombospondin type 1 motif, 4 (Adamts4), mRNA [NM_172845]	2.12627
Gprk5	Mus musculus G protein-coupled receptor kinase 5 (Gprk5), mRNA [NM_018869]	2.12623
Ngfrap1	Mus musculus nerve growth factor receptor (TNFRSF16) associated protein 1 (Ngfrap1), mRNA [NM_009750]	2.12588
Ptpn12	Mus musculus protein tyrosine phosphatase, non-receptor type 12 (Ptpn12), mRNA [NM_011203]	2.1255
Thbs2	Mus musculus thrombospondin 2 (Thbs2), mRNA [NM_011581]	2.12503
Nfkbiz	Mus musculus nuclear factor of kappa light polypeptide gene enhancer in B-cells inhibitor, zeta (Nfkbiz), mRNA [NM_030612]	2.12425
Col14a1	Mus musculus procollagen, type XIV, alpha 1 (Col14a1), mRNA [NM_181277]	2.12305
Epb4.1l4a	Mus musculus erythrocyte protein band 4.1-like 4a (Epb4.1l4a), mRNA [NM_013512]	2.12217
Trim59	Mus musculus tripartite motif-containing 59 (Trim59), mRNA [NM_025863]	2.12171
Jun	Mus musculus Jun oncogene (Jun), mRNA [NM_010591]	2.11773
AK089644	Mus musculus activated spleen cDNA, RIKEN full-length enriched library, clone:F830006K17 product:unclassifiable, full insert sequence. [AK089644]	2.11733
AK162987	Mus musculus 0 day neonate thymus cDNA, RIKEN full-length enriched library, clone:A430024O18 product:unclassifiable, full insert sequence. [AK162987]	2.11703
Pdgfc	Mus musculus platelet-derived growth factor, C polypeptide (Pdgfc), mRNA [NM_019971]	2.11685
Spred2	Mus musculus 9.5 days embryo parthenogenote cDNA, RIKEN full-length enriched library, clone:B130063B07 product:sprouty protein with EVH-1 domain 2, related sequence, full insert sequence [AK157817]	2.11613
Jam2	Mus musculus junction adhesion molecule 2 (Jam2), mRNA [NM_023844]	2.11438
Fanca	Mus musculus Fanconi anemia, complementation group A (Fanca), mRNA [NM_016925]	2.11324
Adh7	Mus musculus alcohol dehydrogenase 7 (class IV), mu or sigma polypeptide (Adh7), mRNA [NM_009626]	2.1116
Cts7	Mus musculus cathepsin 7 (Cts7), mRNA [NM_019539]	2.11157
Syne1	Mus musculus synaptic nuclear envelope 1 (Syne1), transcript variant 2, mRNA [NM_022027]	2.11109
Dlx1	Mus musculus distal-less homeobox 1 (Dlx1), mRNA [NM_010053]	2.11087
6030426L16Rik	Mus musculus cDNA sequence BC099486, mRNA (cDNA clone MGC:117729 IMAGE:30937101), complete cds. [BC099486]	2.11071
Gm944	Mus musculus gene model 944, (NCBI) (Gm944), mRNA [NM_001033445]	2.11019
Pdgfc	Mus musculus platelet-derived growth factor, C polypeptide (Pdgfc), mRNA [NM_019971]	2.11011
Prr11	Mus musculus proline rich 11 (Prr11), mRNA [NM_175563]	2.10981
Myo1d	Mus musculus myosin ID (Myo1d), mRNA [NM_177390]	2.10921
Col5a2	Mus musculus procollagen, type V, alpha 2 (Col5a2), mRNA [NM_007737]	2.10815
AK089505	Mus musculus B6-derived CD11 +ve dendritic cells cDNA, RIKEN full-length enriched library, clone:F730041M02 product:unclassifiable, full insert sequence [AK089505]	2.10737
Wasf3	Mus musculus WAS protein family, member 3 (Wasf3), mRNA [NM_145155]	2.10735
Snai1	Mus musculus snail homolog 1 (Drosophila) (Snai1), mRNA [NM_011427]	2.10724
9630030I15Rik	Mus musculus 16 days neonate cerebellum cDNA, RIKEN full-length enriched library, clone:9630030I15 product:inferred: heat shock factor 2 {Mus musculus}, full insert sequence. [AK079340]	2.10665
Cd52	Mus musculus CD52 antigen (Cd52), mRNA [NM_013706]	2.10642
Rad51ap1	Mus musculus RAD51 associated protein 1 (Rad51ap1), mRNA [NM_009013]	2.1057
Neo1	Mus musculus neogenin (Neo1), transcript variant 1, mRNA [NM_008684]	2.10549
Phf6	Mus musculus PHD finger protein 6 (Phf6), mRNA [NM_027642]	2.10546
1500012F01Rik	Mus musculus RIKEN cDNA 1500012F01 gene (1500012F01Rik), mRNA [NM_001081005]	2.10502
Atad2	Mus musculus ATPase family, AAA domain containing 2 (Atad2), mRNA [NM_027435]	2.10486
2700094K13Rik	Mus musculus RIKEN cDNA 2700094K13 gene (2700094K13Rik), transcript variant 2, mRNA [NM_001037279]	2.10445
Mlf1ip	Mus musculus myeloid leukemia factor 1 interacting protein (Mlf1ip), mRNA [NM_027973]	2.10438
4921528I07Rik	Mus musculus adult male testis cDNA, RIKEN full-length enriched library, clone:4932416M14 product:hypothetical protein, full insert sequence. [AK077029]	2.10393
Camk2b	Mus musculus calcium/calmodulin-dependent protein kinase II, beta (Camk2b), mRNA [NM_007595]	2.1027
6330505N24Rik	Mus musculus RIKEN cDNA 6330505N24 gene (6330505N24Rik), mRNA [NM_001033301]	2.10228
Zc3hav1	Mus musculus zinc finger CCCH type, antiviral 1 (Zc3hav1), mRNA [NM_028864]	2.10214
Ibrdc1	PREDICTED: Mus musculus IBR domain containing 1 (Ibrdc1), mRNA [XM_193558]	2.10182
Prrx1	Mus musculus adult male hypothalamus cDNA, RIKEN full-length enriched library, clone:A230058M14 product:unclassifiable, full insert sequence. [AK038736]	2.10137
Eif2ak4	Mus musculus eukaryotic translation initiation factor 2 alpha kinase 4 (Eif2ak4), mRNA [NM_013719]	2.10035
AW455994	UI-M-BH3-aqr-d-12-0-UI.s1 NIH_BMAP_M_S4 Mus musculus cDNA clone UI-M-BH3-aqr-d-12-0-UI 3'. [AW455994]	2.09984
Tgfbi	Mus musculus transforming growth factor, beta induced (Tgfbi), mRNA [NM_009369]	2.09927
Slc38a1	Mus musculus solute carrier family 38, member 1 (Slc38a1), mRNA [NM_134086]	2.09927
A430081F14Rik	Mus musculus 13 days embryo heart cDNA, RIKEN full-length enriched library, clone:D330022F04 product:unclassifiable, full insert sequence. [AK084623]	2.09902
Sdc4	Mus musculus syndecan 4 (Sdc4), mRNA [NM_011521]	2.09875
1700022F17Rik	Mus musculus adult male testis cDNA, RIKEN full-length enriched library, clone:1700022F17 product:hypothetical Glutamine-rich region containing protein, full insert sequence. [AK006238]	2.09871
Vnn3	Mus musculus vanin 3 (Vnn3), mRNA [NM_011979]	2.09858
Faf1	Mus musculus Fas-associated factor 1 (Faf1), mRNA [NM_007983]	2.09777
2010004A03Rik	Mus musculus RIKEN cDNA 2010004A03 gene (2010004A03Rik), mRNA [NM_029646]	2.0976
Ppm1d	Mus musculus 12 days embryo spinal ganglion cDNA, RIKEN full-length enriched library, clone:D130053L12 product:protein phosphatase 1D magnesium-dependent, delta isoform, full insert sequence. [AK051509]	2.0974
Samd14	Mus musculus sterile alpha motif domain containing 14 (Samd14), transcript variant 1, mRNA [NM_146025]	2.09737
Accn2	Mus musculus amiloride-sensitive cation channel 2, neuronal (Accn2), mRNA [NM_009597]	2.09665
Hmga1	Mus musculus high mobility group AT-hook 1 (Hmga1), transcript variant 1, mRNA [NM_016660]	2.09544
H2-D1	Mus musculus histocompatibility 2, D region locus 1 (H2-D1), mRNA [NM_010380]	2.09446
Osr1	Mus musculus odd-skipped related 1 (Drosophila) (Osr1), mRNA [NM_011859]	2.09446
Ttc12	Mus musculus tetratricopeptide repeat domain 12 (Ttc12), mRNA [NM_172770]	2.09424
Ppap2c	Mus musculus phosphatidic acid phosphatase type 2c (Ppap2c), mRNA [NM_015817]	2.09418
2610039C10Rik	Mus musculus RIKEN cDNA 2610039C10 gene (2610039C10Rik), mRNA [NM_025642]	2.09382
Tmod1	Mus musculus tropomodulin 1 (Tmod1), mRNA [NM_021883]	2.09339
AK080429	Mus musculus 7 days neonate cerebellum cDNA, RIKEN full-length enriched library, clone:A730011C05 product:unclassifiable, full insert sequence. [AK080429]	2.09219
Gpr149	Mus musculus G protein-coupled receptor 149 (Gpr149), mRNA [NM_177346]	2.09195
Zfp184	Mus musculus zinc finger protein 184 (Kruppel-like) (Zfp184), mRNA [NM_183014]	2.09194
Dgkz	Mus musculus diacylglycerol kinase zeta, mRNA (cDNA clone IMAGE:1225017), partial cds [BC033910]	2.09167
Elovl4	Mus musculus elongation of very long chain fatty acids (FEN1/Elo2, SUR4/Elo3, yeast)-like 4 (Elovl4), mRNA [NM_148941]	2.09111
Igfbp4	Mus musculus insulin-like growth factor binding protein 4 (Igfbp4), mRNA [NM_010517]	2.0911
Dpy19l1	Mus musculus dpy-19-like 1 (C. elegans) (Dpy19l1), mRNA [NM_172920]	2.08852
LOC676708	PREDICTED: Mus musculus similar to H-2 class I histocompatibility antigen, L-D alpha chain precursor (LOC676708), mRNA [XM_992322]	2.08781
Col8a1	Mus musculus procollagen, type VIII, alpha 1 (Col8a1), mRNA [NM_007739]	2.08745
Aldh18a1	Mus musculus aldehyde dehydrogenase 18 family, member A1 (Aldh18a1), transcript variant 1, mRNA [NM_019698]	2.08696
5330426P16Rik	Mus musculus adult male pituitary gland cDNA, RIKEN full-length enriched library, clone:5330426P16 product:hypothetical protein, full insert sequence [AK019912]	2.08688
Rbpms	Mus musculus hermes mRNA, complete cds. [AF148511]	2.08674
Klrd1	Mus musculus killer cell lectin-like receptor, subfamily D, member 1 (Klrd1), mRNA [NM_010654]	2.0865
Gstm6	Mus musculus glutathione S-transferase, mu 6 (Gstm6), mRNA [NM_008184]	2.08607
Slc25a24	Mus musculus solute carrier family 25 (mitochondrial carrier, phosphate carrier), member 24 (Slc25a24), mRNA [NM_172685]	2.0858
Pfkp	Mus musculus phosphofructokinase, platelet (Pfkp), mRNA [NM_019703]	2.08559
Mgat3	Mus musculus mannoside acetylglucosaminyltransferase 3 (Mgat3), mRNA [NM_010795]	2.08559
Trib1	Mus musculus tribbles homolog 1 (Drosophila) (Trib1), mRNA [NM_144549]	2.08547
Rad18	Mus musculus 0 day neonate skin cDNA, RIKEN full-length enriched library, clone:4632409J05 product:RAD18 homolog (S.cerevisiae), full insert sequence [AK028505]	2.08507
Slc25a2	Mus musculus adult male testis cDNA, RIKEN full-length enriched library, clone:4933415J19 product:ornithine transporter 2, full insert sequence. [AK077159]	2.0846
Gadd45b	Mus musculus growth arrest and DNA-damage-inducible 45 beta (Gadd45b), mRNA [NM_008655]	2.08399
Dgkb	Mus musculus adult male hippocampus cDNA, RIKEN full-length enriched library, clone:C630029D13 product:DIACYLGLYCEROL KINASE, BETA (EC 2.7.1.107) (DIGLYCERIDE KINASE) (DGK- BETA) (DAG KINASE BETA) (90 KDA DIACYLGLYCEROL KINASE) homolog [Rattus...	2.0835
8030462N17Rik	Mus musculus 16 days embryo head cDNA, RIKEN full-length enriched library, clone:C130075L17 product:hypothetical protein, full insert sequence. [AK163840]	2.08251
Batf2	Mus musculus basic leucine zipper transcription factor, ATF-like 2 (Batf2), mRNA [NM_028967]	2.08234
Selm	Mus musculus selenoprotein M (Selm), mRNA [NM_053267]	2.08121
BC051665	Mus musculus cDNA sequence BC051665 (BC051665), mRNA [NM_199148]	2.08086
Ube2l6	Mus musculus ubiquitin-conjugating enzyme E2L 6 (Ube2l6), mRNA [NM_019949]	2.08037
2610039C10Rik	Mus musculus RIKEN cDNA 2610039C10 gene (2610039C10Rik), mRNA [NM_025642]	2.07618
1700054N08Rik	Mus musculus RIKEN cDNA 1700054N08 gene (1700054N08Rik), mRNA [NM_028536]	2.07445
Ube1l2	Mus musculus ubiquitin-activating enzyme E1-like 2 (Ube1l2), mRNA [NM_172712]	2.07209
Ccdc112	PREDICTED: Mus musculus RIKEN cDNA 8430438M01 gene (8430438M01Rik), mRNA [XM_140320]	2.07209
4930523C07Rik	Mus musculus 2 days pregnant adult female oviduct cDNA, RIKEN full-length enriched library, clone:E230024D07 product:unclassifiable, full insert sequence [AK054156]	2.07208
C030019F02Rik	Mus musculus RIKEN cDNA C030019F02 gene (C030019F02Rik), mRNA [NM_021426]	2.07114
Chst2	Mus musculus 16 days embryo head cDNA, RIKEN full-length enriched library, clone:C130041E03 product:unclassifiable, full insert sequence [AK048226]	2.07109
Gmfg	Mus musculus glia maturation factor, gamma (Gmfg), transcript variant 1, mRNA [NM_022024]	2.07018
P2ry14	Mus musculus purinergic receptor P2Y, G-protein coupled, 14 (P2ry14), transcript variant 1, mRNA [NM_133200]	2.06993
Nsmaf	Mus musculus neutral sphingomyelinase (N-SMase) activation associated factor (Nsmaf), mRNA [NM_010945]	2.06895
Bub1b	Mus musculus budding uninhibited by benzimidazoles 1 homolog, beta (S. cerevisiae) (Bub1b), mRNA [NM_009773]	2.0682
Casp1	Mus musculus caspase 1 (Casp1), mRNA [NM_009807]	2.06761
AK082390	Mus musculus 0 day neonate cerebellum cDNA, RIKEN full-length enriched library, clone:C230045I03 product:unclassifiable, full insert sequence [AK082390]	2.06681
C330006P03Rik	Mus musculus ES cells cDNA, RIKEN full-length enriched library, clone:C330006P03 product:unclassifiable, full insert sequence [AK049142]	2.06551
H2-K1	Mus musculus histocompatibility 2, K1, K region (H2-K1), transcript variant 1, mRNA [NM_001001892]	2.06513
9330175E14Rik	Mus musculus 3 days neonate thymus cDNA, RIKEN full-length enriched library, clone:A630085K21 product:hypothetical protein, full insert sequence. [AK080381]	2.06418
H2afy2	Mus musculus H2A histone family, member Y2 (H2afy2), mRNA [NM_207000]	2.06398
5730590G19Rik	Mus musculus RIKEN cDNA 5730590G19 gene (5730590G19Rik), mRNA [NM_029835]	2.06288
Eif3s8	PREDICTED: Mus musculus eukaryotic translation initiation factor 3, subunit 8 (Eif3s8), mRNA [XM_993422]	2.06206
1810009J06Rik	Mus musculus RIKEN cDNA 1810009J06 gene (1810009J06Rik), mRNA [NM_023707]	2.06205
Adamts7	Mus musculus a disintegrin-like and metallopeptidase (reprolysin type) with thrombospondin type 1 motif, 7 (Adamts7), mRNA [NM_001003911]	2.06163
4932431P20Rik	RIKEN cDNA 4932431P20 gene [Source:MarkerSymbol;Acc:MGI:2149781] [ENSMUST00000098602]	2.0615
1500005I02Rik	Mus musculus RIKEN cDNA 1500005I02 gene (1500005I02Rik), mRNA [NM_028055]	2.06125
Ccdc18	Mus musculus coiled-coil domain containing 18 (Ccdc18), mRNA [NM_028481]	2.06094
Fut10	Mus musculus fucosyltransferase 10 (Fut10), transcript variant A, mRNA [NM_001012517]	2.06043
AK004145	Mus musculus 18-day embryo whole body cDNA, RIKEN full-length enriched library, clone:1110037L13 product:PDZ domain containing 8, full insert sequence. [AK004145]	2.05909
2310016F22Rik	Mus musculus RIKEN cDNA 2310016F22 gene (2310016F22Rik), mRNA [NM_173743]	2.05893
Neb	PREDICTED: Mus musculus nebulin (Neb), mRNA [XM_130232]	2.05837
Col8a1	Mus musculus procollagen, type VIII, alpha 1 (Col8a1), mRNA [NM_007739]	2.05828
Dtl	Mus musculus denticleless homolog (Drosophila) (Dtl), mRNA [NM_029766]	2.05827
Tgif1	Mus musculus TG interacting factor 1 (Tgif1), mRNA [NM_009372]	2.05816
Slc44a3	Mus musculus solute carrier family 44, member 3 (Slc44a3), mRNA [NM_145394]	2.05646
Jmjd6	Mus musculus phosphatidylserine receptor (Ptdsr), mRNA [NM_033398]	2.05599
Slc38a4	Mus musculus solute carrier family 38, member 4 (Slc38a4), mRNA [NM_027052]	2.05562
Gstm7	Mus musculus glutathione S-transferase, mu 7 (Gstm7), mRNA [NM_026672]	2.05538
Nsl1	Mus musculus NSL1, MIND kinetochore complex component, homolog (S. cerevisiae) (Nsl1), mRNA [NM_198654]	2.05502
Cd44	Mus musculus CD44 antigen (Cd44), transcript variant 1, mRNA [NM_009851]	2.05469
Stk24	Mus musculus 12 days embryo spinal ganglion cDNA, RIKEN full-length enriched library, clone:D130078O07 product:unclassifiable, full insert sequence [AK164377]	2.0536
2300002D11Rik	Mus musculus RIKEN cDNA 2300002D11 gene (2300002D11Rik), mRNA [NM_001081156]	2.05344
Plscr3	Mus musculus phospholipid scramblase 3 (Plscr3), mRNA [NM_023564]	2.05266
Ltbp4	Mus musculus latent transforming growth factor beta binding protein 4 (Ltbp4), mRNA [NM_175641]	2.052
Unc5b	Mus musculus unc-5 homolog B (C. elegans) (Unc5b), mRNA [NM_029770]	2.05177
Prdx6-rs2	PREDICTED: Mus musculus peroxiredoxin 6, related sequence 2 (Prdx6-rs2), mRNA [XM_001000802]	2.05068
Lrrc49	Mus musculus leucine rich repeat containing 49 (Lrrc49), mRNA [NM_145616]	2.0506
Arhgap11a	Mus musculus Rho GTPase activating protein 11A (Arhgap11a), mRNA [NM_181416]	2.05054
Cpt1a	Mus musculus carnitine palmitoyltransferase 1a, liver (Cpt1a), mRNA [NM_013495]	2.04955
Gfra2	Mus musculus glial cell line derived neurotrophic factor family receptor alpha 2 (Gfra2), mRNA [NM_008115]	2.04906
Ncoa3	Mus musculus nuclear receptor coactivator 3 (Ncoa3), mRNA [NM_008679]	2.04898
Ccdc82	Mus musculus coiled-coil domain containing 82 (Ccdc82), mRNA [NM_025534]	2.04805
Hyal1	Mus musculus hyaluronoglucosaminidase 1 (Hyal1), mRNA [NM_008317]	2.04698
Pde1c	Mus musculus phosphodiesterase 1C (Pde1c), transcript variant 2, mRNA [NM_001025568]	2.04645
Otub2	Mus musculus OTU domain, ubiquitin aldehyde binding 2 (Otub2), mRNA [NM_026580]	2.04564
Atp10d	Mus musculus 13 days embryo lung cDNA, RIKEN full-length enriched library, clone:D430040C13 product:unclassifiable, full insert sequence [AK085120]	2.04439
En1	Mus musculus engrailed 1 (En1), mRNA [NM_010133]	2.04305
Cryaa	Mus musculus crystallin, alpha A (Cryaa), mRNA [NM_013501]	2.04298
Eras	Mus musculus ES cell-expressed Ras (Eras), mRNA [NM_181548]	2.04259
BC037438	Mus musculus 13 days embryo male testis cDNA, RIKEN full-length enriched library, clone:6030434D11 product:transient receptor protein 7, full insert sequence. [AK031449]	2.04184
AK084543	Mus musculus 13 days embryo heart cDNA, RIKEN full-length enriched library, clone:D330013M23 product:unclassifiable, full insert sequence. [AK084543]	2.04108
Sox11	Mus musculus 18-day embryo whole body cDNA, RIKEN full-length enriched library, clone:1110038H03 product:unclassifiable, full insert sequence. [AK004158]	2.04101
Avpi1	Mus musculus arginine vasopressin-induced 1 (Avpi1), mRNA [NM_027106]	2.03879
Tmeff2	Mus musculus transmembrane protein with EGF-like and two follistatin-like domains 2 (Tmeff2), mRNA [NM_019790]	2.03842
Gm276	PREDICTED: Mus musculus gene model 276, (NCBI) (LOC238726), mRNA [XM_138722]	2.0383
BB505010	BB505010 RIKEN full-length enriched, 0 day neonate kidney Mus musculus cDNA clone D630050P18 3'. [BB505010]	2.03698
Gprasp2	G protein-coupled receptor associated sorting protein 2 [Source:MarkerSymbol;Acc:MGI:2442071] [ENSMUST00000096320]	2.03503
Klf12	Mus musculus Kruppel-like factor 12 (Klf12), mRNA [NM_010636]	2.03412
Tshz3	Mus musculus teashirt zinc finger family member 3 (Tshz3), mRNA [NM_172298]	2.03334
Mllt4	Mus musculus myeloid/lymphoid or mixed lineage-leukemia translocation to 4 homolog (Drosophila) (Mllt4), mRNA [NM_010806]	2.03176
Brip1	Mus musculus BRCA1 interacting protein C-terminal helicase 1 (Brip1), mRNA [NM_178309]	2.03176
Eng	Mus musculus endoglin (Eng), mRNA [NM_007932]	2.03147
Tpm3	Mus musculus tropomyosin 3, gamma (Tpm3), mRNA [NM_022314]	2.03013
Ttc26	Mus musculus tetratricopeptide repeat domain 26 (Ttc26), mRNA [NM_153600]	2.02927
Diap3	Mus musculus diaphanous homolog 3 (Drosophila) (Diap3), mRNA [NM_019670]	2.02922
Dcn	Mus musculus 0 day neonate kidney cDNA, RIKEN full-length enriched library, clone:D630044L13 product:unclassifiable, full insert sequence. [AK052759]	2.02789
Sox9	Mus musculus SRY-box containing gene 9 (Sox9), mRNA [NM_011448]	2.02775
Vpreb3	Mus musculus pre-B lymphocyte gene 3 (Vpreb3), mRNA [NM_009514]	2.02715
Rap1gap	Mus musculus Rap1 GTPase-activating protein (Rap1gap), mRNA [NM_001081155]	2.02661
AK034079	Mus musculus adult male diencephalon cDNA, RIKEN full-length enriched library, clone:9330154M02 product:Rho interacting protein 2, full insert sequence. [AK034079]	2.02639
AK039932	Mus musculus 0 day neonate thymus cDNA, RIKEN full-length enriched library, clone:A430032M03 product:unclassifiable, full insert sequence. [AK039932]	2.02538
Slc7a5	Mus musculus solute carrier family 7 (cationic amino acid transporter, y+ system), member 5 (Slc7a5), mRNA [NM_011404]	2.02529
AI451617	Mus musculus expressed sequence AI451617 (AI451617), mRNA [NM_199146]	2.02501
Btbd16	Mus musculus BTB (POZ) domain containing 16 (Btbd16), mRNA [NM_001081038]	2.0242
Ssbp4	Mus musculus single stranded DNA binding protein 4 (Ssbp4), mRNA [NM_133772]	2.02296
Uaca	Mus musculus uveal autoantigen with coiled-coil domains and ankyrin repeats (Uaca), mRNA [NM_028283]	2.0227
EG630499	PREDICTED: Mus musculus similar to H-2 class I histocompatibility antigen, D-K alpha chain precursor (H-2D(K)), transcript variant 6 (LOC630499), mRNA [XM_001001527]	2.0216
Ugdh	Mus musculus UDP-glucose dehydrogenase (Ugdh), mRNA [NM_009466]	2.0214
Tiam1	Mus musculus T-cell lymphoma invasion and metastasis 1 (Tiam1), mRNA [NM_009384]	2.02085
2610200G18Rik	Mus musculus adult male tongue cDNA, RIKEN full-length enriched library, clone:2310016I08 product:unclassifiable, full insert sequence [AK009389]	2.01881
AK048799	Mus musculus 0 day neonate cerebellum cDNA, RIKEN full-length enriched library, clone:C230070P17 product:unclassifiable, full insert sequence. [AK048799]	2.01741
BC004022	Mus musculus cDNA sequence BC004022, mRNA (cDNA clone IMAGE:3494358), complete cds. [BC004022]	2.01719
Ier5l	Mus musculus immediate early response 5-like (Ier5l), mRNA [NM_030244]	2.01546
1110067I12Rik	Mus musculus RIKEN cDNA 1110067I12 gene (1110067I12Rik), mRNA [NM_001013019]	2.01518
Higd1a	Mus musculus HIG1 domain family, member 1A (Higd1a), mRNA [NM_019814]	2.01435
Myh2	Mus musculus myosin, heavy polypeptide 2, skeletal muscle, adult (Myh2), mRNA [NM_001039545]	2.01414
Lrch2	Mus musculus leucine-rich repeats and calponin homology (CH) domain containing 2 (Lrch2), mRNA [NM_001081173]	2.01408
Hspa4l	Mus musculus 9 days embryo whole body cDNA, RIKEN full-length enriched library, clone:D030052G04 product:osmotic stress protein 94 kDa, full insert sequence. [AK050997]	2.01267
Dsp	Mus musculus 8 days embryo whole body cDNA, RIKEN full-length enriched library, clone:5730453H04 product:desmoplakin, desmosomal (fragment) homolog [Bos primigenius taurus], full insert sequence. [AK077574]	2.01225
Slc25a24	Mus musculus solute carrier family 25 (mitochondrial carrier, phosphate carrier), member 24 (Slc25a24), mRNA [NM_172685]	2.01078
Memo1	Mus musculus adult male kidney cDNA, RIKEN full-length enriched library, clone:0610016J10 product:inferred: RIKEN cDNA 0610016J10 gene / HYPOTHETICAL PROTEIN CGI-27. [Human] {Homo sapiens}, full insert sequence. [AK002639]	2.01058
Fusip1	Mus musculus 10 days neonate skin cDNA, RIKEN full-length enriched library, clone:4732425P20 product:FUS interacting protein (serine-arginine rich) 1, full insert sequence. [AK161097]	2.01007
Defcr22	Mus musculus defensin related cryptdin 22 (Defcr22), mRNA [NM_207658]	2.00998
Tlr3	Mus musculus toll-like receptor 3 (Tlr3), mRNA [NM_126166]	2.00936
Hoxb6	Mus musculus homeo box B6 (Hoxb6), mRNA [NM_008269]	2.00882
Spc24	Mus musculus SPC24, NDC80 kinetochore complex component, homolog (S. cerevisiae) (Spc24), mRNA [NM_026282]	2.00876
3110050N22Rik	Mus musculus RIKEN cDNA 3110050N22 gene (3110050N22Rik), mRNA [NM_173181]	2.00837
Irgm	Mus musculus immunity-related GTPase family, M (Irgm), mRNA [NM_008326]	2.00812
Itgb8	Mus musculus 16 days embryo head cDNA, RIKEN full-length enriched library, clone:C130086L01 product:hypothetical protein, full insert sequence [AK140969]	2.00727
Cgref1	Mus musculus cell growth regulator with EF hand domain 1, mRNA (cDNA clone MGC:28551 IMAGE:4206019), complete cds. [BC023116]	2.0068
Pold1	Mus musculus polymerase (DNA directed), delta 1, catalytic subunit (Pold1), mRNA [NM_011131]	2.00675
Slc16a1	Mus musculus solute carrier family 16 (monocarboxylic acid transporters), member 1 (Slc16a1), mRNA [NM_009196]	2.00651
Plscr2	Mus musculus phospholipid scramblase 2 (Plscr2), mRNA [NM_008880]	2.005
Rgn	Mus musculus regucalcin (Rgn), mRNA [NM_009060]	2.00408
Rap2a	Mus musculus RAS related protein 2a (Rap2a), mRNA [NM_029519]	2.0039
ENSMUST00000034643	roundabout homolog 3 (Drosophila) [Source:MarkerSymbol;Acc:MGI:1343102] [ENSMUST00000034643]	2.00374
Ttc7	Mus musculus tetratricopeptide repeat domain 7 (Ttc7), mRNA [NM_028639]	2.00324
Col17a1	Mus musculus procollagen, type XVII, alpha 1 (Col17a1), mRNA [NM_007732]	2.00319
Cttnbp2	Mus musculus cortactin binding protein 2 (Cttnbp2), mRNA [NM_080285]	2.00302
Serpinb1a	Mus musculus serine (or cysteine) peptidase inhibitor, clade B, member 1a (Serpinb1a), mRNA [NM_025429]	2.00194
Nek2	Mus musculus NIMA (never in mitosis gene a)-related expressed kinase 2 (Nek2), mRNA [NM_010892]	2.00045
