# Supplementary material for: Suppression of Adipogenesis by Pathogenic Seipin Mutant Is Associated with Inflammatory Response
Source: PLoS One. 2013 Mar 8;8(3):e57874. doi: 10.1371/journal.pone.0057874 (PMC3592919; doi:10.1371/journal.pone.0057874)
Supplement: Table S2 — Complete list of down-regulated genes in 3T3-A212P cells. (XLS) [file pone.0057874.s009.xls]

## Sheet: Sheet1
Table S2. Complete list of down-regulated genes in 3T3-A212P cells
GeneSymbol	Description	Fold Change
Retn	Mus musculus resistin (Retn), mRNA [NM_022984]	1315.63
Thrsp	Mus musculus thyroid hormone responsive SPOT14 homolog (Rattus) (Thrsp), mRNA [NM_009381]	601.715
Pygl	Mus musculus liver glycogen phosphorylase (Pygl), mRNA [NM_133198]	443.988
Aatk	Mus musculus apoptosis-associated tyrosine kinase (Aatk), mRNA [NM_007377]	343.245
Gpd1	Mus musculus glycerol-3-phosphate dehydrogenase 1 (soluble) (Gpd1), mRNA [NM_010271]	282.355
Cidec	Mus musculus cell death-inducing DFFA-like effector c (Cidec), mRNA [NM_178373]	232.027
Sult1a1	Mus musculus sulfotransferase family 1A, phenol-preferring, member 1 (Sult1a1), mRNA [NM_133670]	231.063
Mrap	Mus musculus melanocortin 2 receptor accessory protein (Mrap), mRNA [NM_029844]	168.101
Slc2a4	Mus musculus solute carrier family 2 (facilitated glucose transporter), member 4 (Slc2a4), mRNA [NM_009204]	160.935
Cfd	Mus musculus complement factor D (adipsin) (Cfd), mRNA [NM_013459]	132.598
Gpd1	Mus musculus glycerol-3-phosphate dehydrogenase 1 (soluble) (Gpd1), mRNA [NM_010271]	130.12
Adipoq	Mus musculus adiponectin, C1Q and collagen domain containing (Adipoq), mRNA [NM_009605]	105.03
Sucnr1	Mus musculus succinate receptor 1 (Sucnr1), mRNA [NM_032400]	104.987
Nat8l	Mus musculus N-acetyltransferase 8-like (Nat8l), mRNA [NM_001001985]	103.135
Mgl1	Mus musculus macrophage galactose N-acetyl-galactosamine specific lectin 1 (Mgl1), mRNA [NM_010796]	102.734
Aldh3b2	PREDICTED: Mus musculus aldehyde dehydrogenase 3 family, member B2 (Aldh3b2), mRNA [XM_129134]	97.6232
BC055107	Mus musculus cDNA sequence BC055107 (BC055107), mRNA [NM_183187]	93.94
Krt36	Mus musculus keratin 36 (Krt36), mRNA [NM_008472]	91.7537
A530016L24Rik	Mus musculus RIKEN cDNA A530016L24 gene (A530016L24Rik), mRNA [NM_177039]	87.5149
Lgals12	Mus musculus lectin, galactose binding, soluble 12 (Lgals12), mRNA [NM_019516]	85.7119
G0s2	Mus musculus G0/G1 switch gene 2 (G0s2), mRNA [NM_008059]	83.8456
6330409D20Rik	Mus musculus adult male medulla oblongata cDNA, RIKEN full-length enriched library, clone:6330409D20 product:hypothetical protein, full insert sequence. [AK018150]	83.2359
Atp1a2	Mus musculus ATPase, Na+/K+ transporting, alpha 2 polypeptide (Atp1a2), mRNA [NM_178405]	78.9422
Pdzk1	Mus musculus PDZ domain containing 1 (Pdzk1), mRNA [NM_021517]	78.6696
BC054059	Mus musculus cDNA sequence BC054059 (BC054059), mRNA [NM_145635]	71.5178
Igfals	Mus musculus insulin-like growth factor binding protein, acid labile subunit (Igfals), mRNA [NM_008340]	61.8767
Gck	Mus musculus glucokinase (Gck), mRNA [NM_010292]	61.4856
Tmem182	Mus musculus adult male tongue cDNA, RIKEN full-length enriched library, clone:2310079P10 product:unclassifiable, full insert sequence [AK010233]	61.422
Aldh1a7	Mus musculus aldehyde dehydrogenase family 1, subfamily A7 (Aldh1a7), mRNA [NM_011921]	56.9177
B3galt2	Mus musculus UDP-Gal:betaGlcNAc beta 1,3-galactosyltransferase, polypeptide 2 (B3galt2), mRNA [NM_020025]	54.2593
Tex19	Mus musculus testis expressed gene 19 (Tex19), mRNA [NM_028602]	53.0245
Plin	Mus musculus perilipin (Plin), mRNA [NM_175640]	51.8269
Ramp2	Mus musculus receptor (calcitonin) activity modifying protein 2 (Ramp2), mRNA [NM_019444]	48.3938
Ccl6	Mus musculus chemokine (C-C motif) ligand 6 (Ccl6), mRNA [NM_009139]	47.2513
2210020M01Rik	Mus musculus RIKEN cDNA 2210020M01 gene (2210020M01Rik), mRNA [NM_183259]	47.0674
Krt18	Mus musculus keratin 18 (Krt18), mRNA [NM_010664]	46.9797
Nrg4	Mus musculus neuregulin 4 (Nrg4), mRNA [NM_032002]	45.848
BC013529	Mus musculus 4 days neonate male adipose cDNA, RIKEN full-length enriched library, clone:B430219N15 product:hypothetical protein, full insert sequence. [AK046650]	45.7355
Aqp7	Mus musculus aquaporin 7 (Aqp7), mRNA [NM_007473]	45.6438
Klra8	Mus musculus killer cell lectin-like receptor, subfamily A, member 8 (Klra8), mRNA [NM_010650]	45.2961
B3galt2	Mus musculus UDP-Gal:betaGlcNAc beta 1,3-galactosyltransferase, polypeptide 2 (B3galt2), mRNA [NM_020025]	44.6761
Ffar2	Mus musculus free fatty acid receptor 2 (Ffar2), mRNA [NM_146187]	42.2303
Tmcc3	Mus musculus transmembrane and coiled coil domains 3 (Tmcc3), mRNA [NM_172051]	41.6185
S100a1	Mus musculus S100 calcium binding protein A1 (S100a1), mRNA [NM_011309]	41.482
Cox8b	Mus musculus cytochrome c oxidase, subunit VIIIb (Cox8b), mRNA [NM_007751]	41.2977
Acsl1	Mus musculus acyl-CoA synthetase long-chain family member 1 (Acsl1), mRNA [NM_007981]	40.9345
Aqp7	Mus musculus mRNA for aquaporin 7, complete cds. [AB010100]	39.0565
Snap25	Mus musculus synaptosomal associated protein-25 (Snap25) mRNA, complete cds. [M22012]	37.1234
Tmcc3	Mus musculus transmembrane and coiled coil domains 3 (Tmcc3), mRNA [NM_172051]	36.6467
Snap25	Mus musculus synaptosomal associated protein-25 (Snap25) mRNA, complete cds. [M22012]	35.969
Krt36	Mus musculus keratin 36 (Krt36), mRNA [NM_008472]	35.4019
Aldh1l1	Mus musculus aldehyde dehydrogenase 1 family, member L1 (Aldh1l1), mRNA [NM_027406]	35.3988
Sort1	Mus musculus sortilin 1 (Sort1), mRNA [NM_019972]	35.3033
Olfr820	Mus musculus olfactory receptor 820 (Olfr820), mRNA [NM_146675]	35.0529
Syn2	Mus musculus synapsin II (Syn2), mRNA [NM_013681]	34.8219
LOC666218	PREDICTED: Mus musculus hypothetical protein LOC666218 (LOC666218), mRNA [XM_982360]	34.725
Cmbl	Mus musculus carboxymethylenebutenolidase-like (Pseudomonas) (Cmbl), mRNA [NM_181588]	34.6387
4930511E03Rik	Mus musculus adult male testis cDNA, RIKEN full-length enriched library, clone:4930511E03 product:unclassifiable, full insert sequence [AK019674]	34.147
Ly6h	Mus musculus lymphocyte antigen 6 complex, locus H (Ly6h), mRNA [NM_011837]	33.962
Nid2	Mus musculus nidogen 2 (Nid2), mRNA [NM_008695]	33.9506
Slc13a4	Mus musculus solute carrier family 13 (sodium/sulfate symporters), member 4 (Slc13a4), mRNA [NM_172892]	33.9041
Dennd1c	Mus musculus DENN/MADD domain containing 1C (Dennd1c), mRNA [NM_153551]	33.4533
1190002H23Rik	Mus musculus RIKEN cDNA 1190002H23 gene (1190002H23Rik), mRNA [NM_025427]	33.0048
Acsl1	Mus musculus acyl-CoA synthetase long-chain family member 1 (Acsl1), mRNA [NM_007981]	32.7279
TC1649216	Q96I47_HUMAN (Q96I47) FAM83A protein, partial (27%) [TC1649216]	32.6454
Ibrdc2	Mus musculus IBR domain containing 2 (Ibrdc2), mRNA [NM_146042]	32.3588
Car3	Mus musculus carbonic anhydrase 3 (Car3), mRNA [NM_007606]	32.3521
Dmrtc2	Mus musculus doublesex and mab-3 related transcription factor like family C2 (Dmrtc2), mRNA [NM_027732]	32.3476
Syn2	Mus musculus 0 day neonate head cDNA, RIKEN full-length enriched library, clone:4831410C22 product:synapsin II, full insert sequence. [AK029181]	31.6661
6530401D17Rik	Mus musculus 10 days neonate cerebellum cDNA, RIKEN full-length enriched library, clone:6530401D17 product:similar to MICROSOMAL SIGNAL PEPTIDASE 23 KDA SUBUNIT (EC 3.4.-.-) (SPASE 22 KDA SUBUNIT) (SPC22 [AK018307]	30.4413
Tmcc3	Mus musculus transmembrane and coiled coil domains 3 (Tmcc3), mRNA [NM_172051]	30.2255
Ppp1r1a	Mus musculus protein phosphatase 1, regulatory (inhibitor) subunit 1A (Ppp1r1a), mRNA [NM_021391]	30.0788
Adh1	Mus musculus alcohol dehydrogenase 1 (class I) (Adh1), mRNA [NM_007409]	29.8709
Acsl1	Mus musculus acyl-CoA synthetase long-chain family member 1 (Acsl1), mRNA [NM_007981]	29.7459
Fhl1	Mus musculus four and a half LIM domains 1 (Fhl1), transcript variant 3, mRNA [NM_010211]	29.479
Mogat1	Mus musculus monoacylglycerol O-acyltransferase 1 (Mogat1), mRNA [NM_026713]	29.0968
Klf15	Mus musculus Kruppel-like factor 15 (Klf15), mRNA [NM_023184]	28.721
Cebpa	Mus musculus CCAAT/enhancer binding protein (C/EBP), alpha (Cebpa), mRNA [NM_007678]	28.5832
Cyp2e1	Mus musculus cytochrome P450, family 2, subfamily e, polypeptide 1 (Cyp2e1), mRNA [NM_021282]	26.8185
Lrrc39	Mus musculus leucine rich repeat containing 39 (Lrrc39), transcript variant 1, mRNA [NM_027321]	26.2533
Scd1	Mus musculus stearoyl-Coenzyme A desaturase 1 (Scd1), mRNA [NM_009127]	25.0132
Klra9	Mus musculus killer cell lectin-like receptor subfamily A, member 9 (Klra9), mRNA [NM_010651]	23.5288
Treml1	Mus musculus triggering receptor expressed on myeloid cells-like 1 (Treml1), mRNA [NM_027763]	23.1334
1700008G05Rik	Mus musculus RIKEN cDNA 1700008G05 gene (1700008G05Rik), mRNA [NM_029310]	23.0904
Fabp4	Mus musculus fatty acid binding protein 4, adipocyte (Fabp4), mRNA [NM_024406]	22.955
1100001G20Rik	Mus musculus RIKEN cDNA 1100001G20 gene (1100001G20Rik), mRNA [NM_183249]	22.8808
Paqr4	Mus musculus progestin and adipoQ receptor family member IV (Paqr4), mRNA [NM_023824]	22.8371
Adora1	Mus musculus adenosine A1 receptor (Adora1), transcript variant 1, mRNA [NM_001008533]	22.7378
Spata17	Mus musculus 9 days embryo whole body cDNA, RIKEN full-length enriched library, clone:D030036O12 product:hypothetical IQ calmodulin-binding motif containing protein, full insert sequence. [AK050925]	21.9308
4632428N05Rik	Mus musculus RIKEN cDNA 4632428N05 gene (4632428N05Rik), mRNA [NM_028732]	21.6954
Cd36	Mus musculus CD36 antigen (Cd36), mRNA [NM_007643]	21.1951
Aoc3	Mus musculus amine oxidase, copper containing 3 (Aoc3), mRNA [NM_009675]	20.9958
Itih3	Mus musculus inter-alpha trypsin inhibitor, heavy chain 3 (Itih3), mRNA [NM_008407]	20.6561
Greb1	Mus musculus gene regulated by estrogen in breast cancer protein (Greb1), mRNA [NM_015764]	19.582
Klb	Mus musculus klotho beta (Klb), mRNA [NM_031180]	19.53
Sort1	Mus musculus sortilin 1 (Sort1), mRNA [NM_019972]	19.4291
Mcam	Mus musculus melanoma cell adhesion molecule (Mcam), mRNA [NM_023061]	19.3927
Prodh	Mus musculus proline dehydrogenase (Prodh), mRNA [NM_011172]	19.36
Ppargc1b	Mus musculus 3 days neonate thymus cDNA, RIKEN full-length enriched library, clone:A630086I18 product:unclassifiable, full insert sequence. [AK042378]	19.3004
Mcam	Mus musculus melanoma cell adhesion molecule (Mcam), mRNA [NM_023061]	19.0655
1300007F04Rik	Mus musculus RIKEN cDNA 1300007F04 gene (1300007F04Rik), mRNA [NM_026185]	18.9906
Cd36	Mus musculus CD36 antigen mRNA, complete cds. [L23108]	18.8208
Hrasls3	Mus musculus HRAS like suppressor 3 (Hrasls3), mRNA [NM_139269]	18.6811
Cebpa	Mus musculus CCAAT/enhancer binding protein (C/EBP), alpha (Cebpa), mRNA [NM_007678]	18.4894
Mc5r	Mus musculus melanocortin 5 receptor (Mc5r), mRNA [NM_013596]	18.324
Hrasls3	Mus musculus 0 day neonate kidney cDNA, RIKEN full-length enriched library, clone:D630015C01 product:H-REV 107 PROTEIN homolog [Rattus norvegicus], full insert sequence. [AK052657]	18.2502
Pdzd2	Mus musculus PDZ domain containing 2 (Pdzd2), mRNA [NM_001081064]	17.9754
Col15a1	Mus musculus procollagen, type XV (Col15a1), mRNA [NM_009928]	17.5402
2010003K11Rik	Mus musculus RIKEN cDNA 2010003K11 gene (2010003K11Rik), mRNA [NM_027237]	17.4038
Adamts15	Mus musculus a disintegrin-like and metallopeptidase (reprolysin type) with thrombospondin type 1 motif, 15 (Adamts15), mRNA [NM_001024139]	17.3463
Agpat2	Mus musculus 1-acylglycerol-3-phosphate O-acyltransferase 2 (lysophosphatidic acid acyltransferase, beta) (Agpat2), mRNA [NM_026212]	17.1815
Syn2	Mus musculus synapsin II, mRNA (cDNA clone MGC:113746 IMAGE:5701861), complete cds. [BC085129]	17.031
Gck	Mus musculus glucokinase (Gck), mRNA [NM_010292]	16.9306
2900062L11Rik	Mus musculus RIKEN cDNA 2900062L11 gene, mRNA (cDNA clone MGC:40746 IMAGE:5365902), complete cds [BC030351]	16.8914
Cyb561	Mus musculus cytochrome b-561 (Cyb561), mRNA [NM_007805]	16.7933
Sort1	Mus musculus sortilin 1 (Sort1), mRNA [NM_019972]	16.719
Cables1	Mus musculus Cdk5 and Abl enzyme substrate 1 (Cables1), mRNA [NM_022021]	16.5422
Tmigd1	Mus musculus transmembrane and immunoglobulin domain containing 1 (Tmigd1), mRNA [NM_025655]	16.3084
3010033K07Rik	Mus musculus adult male aorta and vein cDNA, RIKEN full-length enriched library, clone:A530056P13 product:unclassifiable, full insert sequence. [AK080070]	16.234
Agpat2	Mus musculus 1-acylglycerol-3-phosphate O-acyltransferase 2 (lysophosphatidic acid acyltransferase, beta) (Agpat2), mRNA [NM_026212]	16.1659
D630039A03Rik	Mus musculus RIKEN cDNA D630039A03 gene (D630039A03Rik), mRNA [NM_178727]	16.0609
1300007F04Rik	Mus musculus RIKEN cDNA 1300007F04 gene (1300007F04Rik), mRNA [NM_026185]	15.4828
Timp4	Mus musculus tissue inhibitor of metalloproteinase 4 (Timp4), mRNA [NM_080639]	15.3979
Angptl1	Mus musculus angiopoietin-like 1 (Angptl1), mRNA [NM_028333]	15.2418
Cpb1	Mus musculus carboxypeptidase B1 (tissue) (Cpb1), mRNA [NM_029706]	15.1079
Wdr49	Mus musculus 7 days neonate cerebellum cDNA, RIKEN full-length enriched library, clone:A730018D18 product:unclassifiable, full insert sequence [AK042714]	15.0591
ENSMUST00000065731	RIKEN cDNA 2310001K24 gene [Source:MarkerSymbol;Acc:MGI:1916767] [ENSMUST00000065731]	14.9921
Grhl1	Mus musculus grainyhead-like 1 (Drosophila) (Grhl1), mRNA [NM_145890]	14.9846
Abat	Mus musculus 4-aminobutyrate aminotransferase (Abat), mRNA [NM_172961]	14.8214
Mogat1	Mus musculus monoacylglycerol O-acyltransferase 1 (Mogat1), mRNA [NM_026713]	14.7419
Gpr109a	Mus musculus G protein-coupled receptor 109A (Gpr109a), mRNA [NM_030701]	14.6728
9530008L14Rik	Mus musculus RIKEN cDNA 9530008L14 gene (9530008L14Rik), mRNA [NM_175417]	14.5791
Phkg1	Mus musculus phosphorylase kinase gamma 1 (Phkg1), mRNA [NM_011079]	14.5282
Notch1	Mus musculus Notch gene homolog 1 (Drosophila) (Notch1), mRNA [NM_008714]	14.479
Fabp5	M.musculus mal1 mRNA for keratinocyte lipid-binding protein. [X70100]	14.3817
Nudt6	Mus musculus 13 days embryo male testis cDNA, RIKEN full-length enriched library, clone:6030474N20 product:unclassifiable, full insert sequence [AK031663]	14.2805
Lipe	Mus musculus lipase, hormone sensitive (Lipe), transcript variant 1, mRNA [NM_010719]	14.2718
D330017J20Rik	Mus musculus RIKEN cDNA D330017J20 gene (D330017J20Rik), transcript variant 1, mRNA [NM_177204]	13.873
Gys2	Mus musculus glycogen synthase 2 (Gys2), mRNA [NM_145572]	13.6582
Krt8	Mus musculus keratin 8 (Krt8), mRNA [NM_031170]	13.6262
Fabp4	Mus musculus fatty acid binding protein 4, adipocyte (Fabp4), mRNA [NM_024406]	13.5647
Expi	Mus musculus extracellular proteinase inhibitor (Expi), mRNA [NM_007969]	13.5385
Lrrc39	Mus musculus leucine rich repeat containing 39 (Lrrc39), transcript variant 2, mRNA [NM_175413]	13.2834
Krt79	Mus musculus keratin 79 (Krt79), mRNA [NM_146063]	13.2758
Lipe	Mus musculus lipase, hormone sensitive (Lipe), transcript variant 1, mRNA [NM_010719]	13.2046
Grhl1	Mus musculus grainyhead-like 1 (Drosophila) (Grhl1), mRNA [NM_145890]	13.0683
Mfng	Mus musculus manic fringe homolog (Drosophila) (Mfng), mRNA [NM_008595]	12.7466
Clstn3	Mus musculus calsyntenin 3 (Clstn3), mRNA [NM_153508]	12.6737
Pkd2l2	Mus musculus polycystic kidney disease 2-like 2 (Pkd2l2), mRNA [NM_016927]	12.5695
Wnk4	Mus musculus WNK lysine deficient protein kinase 4 (Wnk4), mRNA [NM_175638]	12.5366
Apoc2	Mus musculus apolipoprotein C-II (Apoc2), mRNA [NM_009695]	12.5333
Slc16a10	Mus musculus 6 days neonate spleen cDNA, RIKEN full-length enriched library, clone:F430003D17 product:solute carrier family 16 (monocarboxylic acid transporters), member 10, full insert sequence. [AK165240]	12.4208
Smpd3	Mus musculus sphingomyelin phosphodiesterase 3, neutral (Smpd3), mRNA [NM_021491]	12.3832
Adam12	Mus musculus a disintegrin and metallopeptidase domain 12 (meltrin alpha) (Adam12), mRNA [NM_007400]	12.3539
Klra21	Mus musculus killer cell lectin-like receptor subfamily A, member 21 (Klra21), mRNA [NM_053151]	12.2869
1700023L04Rik	PREDICTED: Mus musculus RIKEN cDNA 1700023L04 gene (1700023L04Rik), mRNA [XM_485737]	12.1502
Ephx2	Mus musculus epoxide hydrolase 2, cytoplasmic (Ephx2), mRNA [NM_007940]	11.9675
Slc5a6	Mus musculus solute carrier family 5 (sodium-dependent vitamin transporter), member 6 (Slc5a6), mRNA [NM_177870]	11.9378
Tst	Mus musculus thiosulfate sulfurtransferase, mitochondrial (Tst), mRNA [NM_009437]	11.932
Pnpla2	Mus musculus patatin-like phospholipase domain containing 2 (Pnpla2), mRNA [NM_025802]	11.865
Ces3	Mus musculus carboxylesterase 3 (Ces3), mRNA [NM_053200]	11.8626
Il17re	Mus musculus interleukin 17 receptor E (Il17re), transcript variant 1, mRNA [NM_145826]	11.8582
Apoc4	Mus musculus apolipoprotein C-IV (Apoc4), mRNA [NM_007385]	11.855
Lrrc21	Mus musculus leucine rich repeat containing 21 (Lrrc21), mRNA [NM_146245]	11.8413
Pnpla3	Mus musculus patatin-like phospholipase domain containing 3 (Pnpla3), mRNA [NM_054088]	11.7888
Sema3g	Mus musculus cDNA fis, clone TRACH3033868, highly similar to Homo sapiens semaphorin sem2 [AK129018]	11.7863
ENSMUST00000065731	RIKEN cDNA 2310001K24 gene [Source:MarkerSymbol;Acc:MGI:1916767] [ENSMUST00000065731]	11.5236
Mst1r	Mus musculus macrophage stimulating 1 receptor (c-met-related tyrosine kinase) (Mst1r), mRNA [NM_009074]	11.3592
Mc2r	Mus musculus melanocortin 2 receptor (Mc2r), mRNA [NM_008560]	11.3348
A230067G21Rik	Mus musculus 15 days embryo head cDNA, RIKEN full-length enriched library, clone:D930015M12 product:unclassifiable, full insert sequence. [AK086241]	11.192
Apoc3	Mus musculus apolipoprotein C-III (Apoc3), mRNA [NM_023114]	11.1906
Bcar3	Mus musculus breast cancer anti-estrogen resistance 3 (Bcar3), mRNA [NM_013867]	11.1836
B130011K05Rik	Mus musculus 9.5 days embryo parthenogenote cDNA, RIKEN full-length enriched library, clone:B130011K05 product:hypothetical protein, full insert sequence. [AK044916]	11.1612
Gm1960	Mus musculus gene model 1960, (NCBI) (Gm1960), mRNA [NM_203320]	11.1297
Fabp4	Mus musculus fatty acid binding protein 4, adipocyte (Fabp4), mRNA [NM_024406]	11.096
Ptplb	Mus musculus protein tyrosine phosphatase-like protein PTPLB (Ptplb) mRNA, complete cds. [AF169286]	11.0654
Ppargc1b	Mus musculus peroxisome proliferative activated receptor, gamma, coactivator 1 beta (Ppargc1b), mRNA [NM_133249]	11.057
Dmn	Mus musculus desmuslin (Dmn), transcript variant 1, mRNA [NM_201639]	11.0122
Krt19	Mus musculus keratin 19 (Krt19), mRNA [NM_008471]	10.979
Pnpla2	Mus musculus patatin-like phospholipase domain containing 2 (Pnpla2), mRNA [NM_025802]	10.9435
Rnf125	Mus musculus ring finger protein 125 (Rnf125), mRNA [NM_026301]	10.8636
Lpl	Mus musculus lipoprotein lipase (Lpl), mRNA [NM_008509]	10.7394
Tmem45b	Mus musculus transmembrane protein 45b (Tmem45b), mRNA [NM_144936]	10.7069
Sort1	Mus musculus sortilin 1 (Sort1), mRNA [NM_019972]	10.5856
Ccl19	Mus musculus chemokine (C-C motif) ligand 19 (Ccl19), mRNA [NM_011888]	10.5662
Gpr120	Mus musculus G protein-coupled receptor 120 (Gpr120), mRNA [NM_181748]	10.5304
Ccdc69	Mus musculus coiled-coil domain containing 69 (Ccdc69), mRNA [NM_177471]	10.4401
Aqp8	Mus musculus aquaporin 8 (Aqp8), mRNA [NM_007474]	10.337
BC034902	Mus musculus adult male aorta and vein cDNA, RIKEN full-length enriched library, clone:A530021K05 product:unclassifiable, full insert sequence [AK040732]	10.3292
AK086452	Mus musculus 15 days embryo head cDNA, RIKEN full-length enriched library, clone:D930030A16 product:unclassifiable, full insert sequence. [AK086452]	10.1791
Siglec1	Mus musculus sialic acid binding Ig-like lectin 1, sialoadhesin (Siglec1), mRNA [NM_011426]	10.153
3100002J23Rik	Mus musculus 13 days embryo head cDNA, RIKEN full-length enriched library, clone:3100002J23 product:hypothetical protein, full insert sequence. [AK013920]	10.1527
Krt15	Mus musculus keratin 15 (Krt15), mRNA [NM_008469]	10.1071
Ghrh	Mus musculus growth hormone releasing hormone (Ghrh), mRNA [NM_010285]	10.01
C730049O14Rik	Mus musculus adult male liver tumor cDNA, RIKEN full-length enriched library, clone:C730049O14 product:unclassifiable, full insert sequence [AK050462]	9.9927
Mb	Mus musculus myoglobin (Mb), mRNA [NM_013593]	9.97241
Ltc4s	Mus musculus leukotriene C4 synthase (Ltc4s), mRNA [NM_008521]	9.95291
Cpa1	Mus musculus carboxypeptidase A1 (Cpa1), mRNA [NM_025350]	9.95006
BC028660	Mus musculus mRNA similar to phosphatidylinositol glycan, class S (cDNA clone MGC:41618 IMAGE:1265093), complete cds [BC028660]	9.90443
Klra5	Mus musculus killer cell lectin-like receptor, subfamily A, member 5 (Klra5), mRNA [NM_008463]	9.88193
Poln	Mus musculus DNA polymerase N (Poln), mRNA [NM_181857]	9.83814
Lpin1	Mus musculus lipin 1 (Lpin1), transcript variant 2, mRNA [NM_015763]	9.58188
Cpa2	Mus musculus carboxypeptidase A2, pancreatic (Cpa2), mRNA [NM_001024698]	9.5218
Mlph	Mus musculus melanophilin (Mlph) mRNA, complete cds [AF384098]	9.39032
7530428D23Rik	BB269773 RIKEN full-length enriched, 10 days neonate cortex Mus musculus cDNA clone A830043K18 3'. [BB269773]	9.378
D12Ertd647e	Mus musculus DNA segment, Chr 12, ERATO Doi 647, expressed (D12Ertd647e), transcript variant 1, mRNA [NM_026790]	9.34078
Car2	Mus musculus carbonic anhydrase 2 (Car2), mRNA [NM_009801]	9.3392
Ppargc1b	Mus musculus peroxisome proliferative activated receptor, gamma, coactivator 1 beta (Ppargc1b), mRNA [NM_133249]	9.25369
4931408D14Rik	Mus musculus adult male testis cDNA, RIKEN full-length enriched library, clone:4931408D14 product:weakly similar to 2900054E04RIK PROTEIN (FRAGMENT) [Mus musculus], full insert sequence [AK016444]	9.22423
Mtap7d2	Mus musculus 11 days pregnant adult female ovary and uterus cDNA, RIKEN full-length enriched library, clone:5031428K02 product:similar to CDNA FLJ14503 FIS, CLONE NT2RM1000252, WEAKLY SIMILAR TO H.SAPIENS E-MAP-115 MRNA [Homo sapiens], full insert...	9.20795
Ubd	Mus musculus ubiquitin D (Ubd), mRNA [NM_023137]	9.15542
D430015B01Rik	Mus musculus RIKEN cDNA D430015B01 gene (D430015B01Rik), mRNA [NM_153574]	9.12894
Fbxl13	Mus musculus F-box and leucine-rich repeat protein 13 (Fbxl13), mRNA [NM_177076]	9.10829
Glul	M.musculus mRNA for glutamine synthetase. [X16314]	9.09114
Abcg1	Mus musculus ATP-binding cassette, sub-family G (WHITE), member 1 (Abcg1), mRNA [NM_009593]	9.03967
1300015D01Rik	Mus musculus adult male liver cDNA, RIKEN full-length enriched library, clone:1300015D01 product:unclassifiable, full insert sequence [AK005014]	9.02799
Cox7a1	Mus musculus cytochrome c oxidase, subunit VIIa 1 (Cox7a1), mRNA [NM_009944]	8.97445
Apoc3	Mus musculus apolipoprotein C-III (Apoc3), mRNA [NM_023114]	8.88947
Selenbp1	Mus musculus selenium binding protein 1 (Selenbp1), mRNA [NM_009150]	8.8691
Pde6h	Mus musculus phosphodiesterase 6H, cGMP-specific, cone, gamma (Pde6h), mRNA [NM_023898]	8.831
Ptplb	Mus musculus protein tyrosine phosphatase-like (proline instead of catalytic arginine), member b (Ptplb), mRNA [NM_023587]	8.80961
Kbtbd11	Mus musculus kelch repeat and BTB (POZ) domain containing 11, mRNA (cDNA clone MGC:90804 IMAGE:6852896), complete cds. [BC080858]	8.78826
Rit2	Mus musculus Ras-like without CAAX 2 (Rit2), mRNA [NM_009065]	8.77034
Cygb	Mus musculus cytoglobin (Cygb), mRNA [NM_030206]	8.74458
6430571L13Rik	Mus musculus RIKEN cDNA 6430571L13 gene (6430571L13Rik), mRNA [NM_175486]	8.6873
Itpka	Mus musculus inositol 1,4,5-trisphosphate 3-kinase A (Itpka), mRNA [NM_146125]	8.67596
6430571L13Rik	Mus musculus RIKEN cDNA 6430571L13 gene (6430571L13Rik), mRNA [NM_175486]	8.60153
EG624219	Mus musculus predicted gene, EG624219 (EG624219), mRNA [NM_001080940]	8.59224
U55872	Mus musculus IL-2 inducible gene protein mRNA, complete cds. [U55872]	8.57986
Ankrd15	Mus musculus ankyrin repeat domain 15 (Ankrd15), mRNA [NM_181404]	8.55912
Lpin1	Mus musculus lipin 1 (Lpin1), transcript variant 2, mRNA [NM_015763]	8.55256
Pdzd2	Mus musculus ES cells cDNA, RIKEN full-length enriched library, clone:C330017M16 product:unclassifiable, full insert sequence. [AK021207]	8.50634
Adhfe1	Mus musculus alcohol dehydrogenase, iron containing, 1 (Adhfe1), mRNA [NM_175236]	8.48314
Lpin1	Mus musculus lipin 1 (Lpin1), transcript variant 2, mRNA [NM_015763]	8.48173
Hcls1	Mus musculus hematopoietic cell specific Lyn substrate 1 (Hcls1), mRNA [NM_008225]	8.48072
Kcne2	Mus musculus potassium voltage-gated channel, Isk-related subfamily, gene 2 (Kcne2), mRNA [NM_134110]	8.46276
91304300000	Mus musculus adult male cecum cDNA, RIKEN full-length enriched library, clone:9130430E04 product:unclassifiable, full insert sequence [AK078975]	8.41685
AW112010	Mus musculus bone marrow macrophage cDNA, RIKEN full-length enriched library, clone:I830123K04 product:hypothetical protein, full insert sequence. [AK153119]	8.41519
Aldh6a1	Mus musculus aldehyde dehydrogenase family 6, subfamily A1 (Aldh6a1), mRNA [NM_134042]	8.38096
Mgll	Mus musculus monoglyceride lipase (Mgll), mRNA [NM_011844]	8.37662
Gpt1	Mus musculus glutamic pyruvic transaminase 1, soluble (Gpt1), mRNA [NM_182805]	8.34215
Klra10	Mus musculus killer cell lectin-like receptor subfamily A, member 10 (Klra10), mRNA [NM_008459]	8.3011
Selenbp2	Mus musculus selenium binding protein 2 (Selenbp2), mRNA [NM_019414]	8.2867
Itga6	Mus musculus integrin alpha 6 (Itga6), mRNA [NM_008397]	8.28191
Klra3	Mus musculus killer cell lectin-like receptor, subfamily A, member 3 (Klra3), mRNA [NM_010648]	8.26955
Pank3	Mus musculus pantothenate kinase 3 (Pank3), mRNA [NM_145962]	8.11543
AI851790	Mus musculus expressed sequence AI851790 (AI851790), mRNA [NM_182807]	8.09191
Pparg	Mus musculus peroxisome proliferator activated receptor gamma (Pparg), mRNA [NM_011146]	7.97887
Cabc1	Mus musculus chaperone, ABC1 activity of bc1 complex like (S. pombe) (Cabc1), mRNA [NM_023341]	7.97862
Pcx	Mus musculus pyruvate carboxylase (Pcx), mRNA [NM_008797]	7.94655
Adam12	Mus musculus a disintegrin and metallopeptidase domain 12 (meltrin alpha) (Adam12), mRNA [NM_007400]	7.93613
Folh1	Mus musculus folate hydrolase (Folh1), mRNA [NM_016770]	7.89895
Sorbs1	Mus musculus sorbin and SH3 domain containing 1 (Sorbs1), transcript variant 1, mRNA [NM_009166]	7.85727
Cited4	Mus musculus Cbp/p300-interacting transactivator, with Glu/Asp-rich carboxy-terminal domain, 4 (Cited4), mRNA [NM_019563]	7.84482
Itga6	Mus musculus integrin alpha 6, mRNA (cDNA clone IMAGE:5036677). [BC024571]	7.82342
Lpl	Mus musculus lipoprotein lipase (Lpl), mRNA [NM_008509]	7.80952
Grtp1	Mus musculus GH regulated TBC protein 1 (Grtp1), mRNA [NM_025768]	7.80889
9930023K05Rik	Mus musculus RIKEN cDNA 9930023K05 gene (9930023K05Rik), mRNA [NM_172641]	7.7807
Fn3k	Mus musculus fructosamine 3 kinase (Fn3k), transcript variant 1, mRNA [NM_022014]	7.74735
Jazf1	Mus musculus 10 days neonate cerebellum cDNA, RIKEN full-length enriched library, clone:B930032D14 product:unclassifiable, full insert sequence [AK047180]	7.70692
9530058B02Rik	Mus musculus RIKEN cDNA 9530058B02 gene (9530058B02Rik), mRNA [NM_026633]	7.70461
5730469M10Rik	Mus musculus RIKEN cDNA 5730469M10 gene (5730469M10Rik), mRNA [NM_027464]	7.6237
Lpin1	Mus musculus Lpin1 (Kiaa0188) mRNA, complete cds [AF180471]	7.61427
Ceacam15	Mus musculus cDNA clone IMAGE:30789777 [BC099491]	7.61148
Rassf6	Mus musculus Ras association (RalGDS/AF-6) domain family 6 (Rassf6), mRNA [NM_028478]	7.56894
Glul	Mus musculus glutamate-ammonia ligase (glutamine synthetase) (Glul), mRNA [NM_008131]	7.54851
LOC676546	PREDICTED: Mus musculus similar to monocyte to macrophage differentiation-associated (LOC676546), mRNA [XM_990990]	7.53502
Mgll	Mus musculus monoglyceride lipase (Mgll), mRNA [NM_011844]	7.53099
Slc25a10	Mus musculus solute carrier family 25 (mitochondrial carrier, dicarboxylate transporter), member 10 (Slc25a10), mRNA [NM_013770]	7.5225
Cma1	Mus musculus chymase 1, mast cell (Cma1), mRNA [NM_010780]	7.51053
Tshr	Mus musculus thyroid stimulating hormone receptor (Tshr), mRNA [NM_011648]	7.50911
Acadm	Mus musculus acyl-Coenzyme A dehydrogenase, medium chain (Acadm), mRNA [NM_007382]	7.4654
Capn3	Mus musculus calpain 3 (Capn3), mRNA [NM_007601]	7.46208
Klra5	Mus musculus killer cell lectin-like receptor, subfamily A, member 5 (Klra5), mRNA [NM_008463]	7.40489
A230067G21Rik	Mus musculus RIKEN cDNA A230067G21 gene, mRNA (cDNA clone IMAGE:6410707), partial cds [BC096528]	7.39924
D430015B01Rik	Mus musculus RIKEN cDNA D430015B01 gene (D430015B01Rik), mRNA [NM_153574]	7.3786
Ebf2	Mus musculus early B-cell factor 2 (Ebf2), mRNA [NM_010095]	7.34642
Ctsc	Mus musculus cathepsin C (Ctsc), mRNA [NM_009982]	7.33131
Ldlr	Mus musculus low density lipoprotein receptor (Ldlr), mRNA [NM_010700]	7.32484
B430119L13Rik	Mus musculus RIKEN cDNA B430119L13 gene (B430119L13Rik), mRNA [NM_177303]	7.30352
Enpep	Mus musculus glutamyl aminopeptidase (Enpep), mRNA [NM_007934]	7.30156
Hrasls5	Mus musculus HRAS-like suppressor family, member 5 (Hrasls5), mRNA [NM_025731]	7.3015
Centb1	Mus musculus 11 days pregnant adult female ovary and uterus cDNA, RIKEN full-length enriched library, clone:5031407D07 product:centaurin, beta 1, full insert sequence [AK133473]	7.28045
Sorbs1	Mus musculus sorbin and SH3 domain containing 1 (Sorbs1), transcript variant 1, mRNA [NM_009166]	7.26918
Mapk8ip1	Mus musculus 0 day neonate eyeball cDNA, RIKEN full-length enriched library, clone:E130310D04 product:unclassifiable, full insert sequence. [AK053819]	7.22526
Kera	Mus musculus keratocan (Kera), mRNA [NM_008438]	7.2189
Pcdh12	Mus musculus protocadherin 12 (Pcdh12), mRNA [NM_017378]	7.16587
Cugbp2	Mus musculus CUG triplet repeat, RNA binding protein 2 (Cugbp2), mRNA [NM_010160]	7.12295
2810432L12Rik	Mus musculus RIKEN cDNA 2810432L12 gene (2810432L12Rik), mRNA [NM_025944]	7.08163
Akr1c19	Mus musculus aldo-keto reductase family 1, member C19 (Akr1c19), mRNA [NM_001013785]	7.06651
Klf15	Mus musculus Kruppel-like factor 15 (Klf15), mRNA [NM_023184]	7.06256
Glul	Mus musculus glutamate-ammonia ligase (glutamine synthetase) (Glul), mRNA [NM_008131]	7.05458
Prlr	Mus musculus prolactin receptor, mRNA (cDNA clone MGC:106204 IMAGE:5337438), complete cds. [BC096586]	7.03646
Dmn	Mus musculus desmuslin (Dmn), transcript variant 1, mRNA [NM_201639]	7.00134
Fgfr2	Mus musculus fibroblast growth factor receptor 2 (Fgfr2), transcript variant 1, mRNA [NM_010207]	6.96746
Angptl1	Mus musculus 10, 11 days embryo whole body cDNA, RIKEN full-length enriched library, clone:2810039D03 product:angiopoietin-like 1, full insert sequence. [AK012888]	6.96148
Tinag	Mus musculus tubulointerstitial nephritis antigen (Tinag), mRNA [NM_012033]	6.94518
Klra6	Mus musculus killer cell lectin-like receptor, subfamily A, member 6 (Klra6), mRNA [NM_008464]	6.91471
Ear6	Mus musculus eosinophil-associated, ribonuclease A family, member 6 (Ear6), mRNA [NM_053111]	6.91398
Chn1	Mus musculus chimerin (chimaerin) 1 (Chn1), transcript variant 1, mRNA [NM_175752]	6.84539
Ear3	Mus musculus eosinophil-associated, ribonuclease A family, member 3 (Ear3), mRNA [NM_017388]	6.8437
Expi	Mus musculus extracellular proteinase inhibitor (Expi), mRNA [NM_007969]	6.82947
ENSMUST00000103426	Immunoglobulin heavy chain C gene segment [Source:IMGT/GENE_DB;Acc:IGHM] [ENSMUST00000103426]	6.81431
Ankrd15	Mus musculus ankyrin repeat domain 15 (Ankrd15), mRNA [NM_181404]	6.80422
2410004F06Rik	Mus musculus RIKEN cDNA 2410004F06 gene (2410004F06Rik), transcript variant 2, mRNA [NM_028034]	6.78785
2310001A20Rik	Mus musculus RIKEN cDNA 2310001A20 gene (2310001A20Rik), mRNA [NM_027977]	6.77853
Tspan33	Mus musculus tetraspanin 33 (Tspan33), mRNA [NM_146173]	6.70415
9530026P05Rik	Mus musculus adult male urinary bladder cDNA, RIKEN full-length enriched library, clone:9530026P05 product:unclassifiable, full insert sequence. [AK020576]	6.69711
Ucp3	Mus musculus uncoupling protein 3 (mitochondrial, proton carrier) (Ucp3), mRNA [NM_009464]	6.68464
S3-12	Mus musculus plasma membrane associated protein, S3-12 (S3-12), mRNA [NM_020568]	6.64366
Rhbg	Mus musculus Rhesus blood group-associated B glycoprotein (Rhbg), mRNA [NM_021375]	6.6431
Mtap7d2	Mus musculus MAP7 domain containing 2 (Mtap7d2), mRNA [NM_001081124]	6.60461
Zpld1	Mus musculus zona pellucida like domain containing 1 (Zpld1), mRNA [NM_178720]	6.5798
Krt8	Mus musculus keratin 8 (Krt8), mRNA [NM_031170]	6.57771
Negr1	Mus musculus neuronal growth regulator 1 (Negr1), transcript variant 1, mRNA [NM_001039094]	6.57501
2810405K02Rik	Mus musculus RIKEN cDNA 2810405K02 gene (2810405K02Rik), mRNA [NM_025582]	6.57298
Klra3	Mus musculus killer cell lectin-like receptor, subfamily A, member 3 (Klra3), mRNA [NM_010648]	6.57075
9230104L09Rik	Mus musculus RIKEN cDNA 9230104L09 gene (9230104L09Rik), mRNA [NM_029960]	6.56998
Kctd14	Mus musculus potassium channel tetramerisation domain containing 14 (Kctd14), mRNA [NM_001010826]	6.51646
Rgr	Mus musculus retinal G protein coupled receptor (Rgr), mRNA [NM_021340]	6.45735
BC011209	Mus musculus cDNA sequence BC011209 (BC011209), mRNA [NM_145447]	6.444
Sparcl1	Mus musculus SPARC-like 1 (mast9, hevin) (Sparcl1), mRNA [NM_010097]	6.44059
Gpr81	Mus musculus G protein-coupled receptor 81 (Gpr81), mRNA [NM_175520]	6.39807
Plcb1	Mus musculus phospholipase C, beta 1 (Plcb1), mRNA [NM_019677]	6.38477
Ear1	Mus musculus eosinophil-associated, ribonuclease A family, member 1 (Ear1), mRNA [NM_007894]	6.36679
2610203C22Rik	Mus musculus 10 days embryo whole body cDNA, RIKEN full-length enriched library, clone:2610203C22 product:unclassifiable, full insert sequence. [AK011866]	6.36108
Clnk	Mus musculus cytokine-dependent hematopoietic cell linker (Clnk), mRNA [NM_013748]	6.34543
9530039L23Rik	Mus musculus adult male urinary bladder cDNA, RIKEN full-length enriched library, clone:9530039L23 product:mitochondria located 1 homolog (human), full insert sequence. [AK020592]	6.32362
Slc22a20	Mus musculus solute carrier family 22 (organic anion transporter), member 20 (Slc22a20), mRNA [NM_198650]	6.31707
Cyp2c70	Mus musculus cytochrome P450, family 2, subfamily c, polypeptide 70 (Cyp2c70), mRNA [NM_145499]	6.29609
Ear10	Mus musculus eosinophil-associated, ribonuclease A family, member 10 (Ear10), mRNA [NM_053112]	6.27401
Fgfr2	Mus musculus fibroblast growth factor receptor 2 (Fgfr2), transcript variant 1, mRNA [NM_010207]	6.24765
ENSMUSG00000053531	Mus musculus predicted gene, ENSMUSG00000053531, mRNA (cDNA clone MGC:32466 IMAGE:5044645), complete cds. [BC025186]	6.23899
Gfap	Mus musculus adult male corpora quadrigemina cDNA, RIKEN full-length enriched library, clone:B230315D14 product:glial fibrillary acidic protein, full insert sequence. [AK140151]	6.21141
Negr1	Mus musculus neuronal growth regulator 1 (Negr1), transcript variant 2, mRNA [NM_177274]	6.16685
Ptk2b	Mus musculus PTK2 protein tyrosine kinase 2 beta (Ptk2b), mRNA [NM_172498]	6.15915
EG624219	Mus musculus predicted gene, EG624219 (EG624219), mRNA [NM_001080940]	6.14653
Slc1a3	Mus musculus solute carrier family 1 (glial high affinity glutamate transporter), member 3 (Slc1a3), mRNA [NM_148938]	6.1373
Klra23	Mus musculus killer cell lectin-like receptor subfamily A, member 23 (Klra23), mRNA [NM_024470]	6.12011
Acp5	Mus musculus acid phosphatase 5, tartrate resistant (Acp5), mRNA [NM_007388]	6.1154
Slc36a2	Mus musculus solute carrier family 36 (proton/amino acid symporter), member 2 (Slc36a2), mRNA [NM_153170]	6.11084
Cul4a	Mus musculus 12 days embryo spinal ganglion cDNA, RIKEN full-length enriched library, clone:D130076B16 product:hypothetical protein, full insert sequence. [AK084008]	6.10996
Rxrg	Mus musculus retinoid X receptor gamma (Rxrg), mRNA [NM_009107]	6.10327
Marco	Mus musculus macrophage receptor with collagenous structure (Marco), mRNA [NM_010766]	6.09192
Dbt	Mus musculus dihydrolipoamide branched chain transacylase E2 (Dbt), mRNA [NM_010022]	6.08991
Ehhadh	Mus musculus enoyl-Coenzyme A, hydratase/3-hydroxyacyl Coenzyme A dehydrogenase (Ehhadh), mRNA [NM_023737]	6.08901
Gm1631	Mus musculus gene model 1631, (NCBI) (Gm1631), mRNA [NM_201366]	6.08697
1190005I06Rik	Mus musculus RIKEN cDNA 1190005I06 gene (1190005I06Rik), mRNA [NM_197988]	6.07929
Trim29	Mus musculus tripartite motif protein 29 (Trim29), mRNA [NM_023655]	6.07671
Reep6	Mus musculus receptor accessory protein 6 (Reep6), mRNA [NM_139292]	6.04369
Cxcr6	Mus musculus chemokine (C-X-C motif) receptor 6 (Cxcr6), mRNA [NM_030712]	6.03301
Car5b	Mus musculus carbonic anhydrase 5b, mitochondrial (Car5b), mRNA [NM_181315]	6.02292
2310043M15Rik	Mus musculus adult male tongue cDNA, RIKEN full-length enriched library, clone:2310043M15 product:unclassifiable, full insert sequence [AK009785]	5.97684
Nrip1	Mus musculus 13 days embryo male testis cDNA, RIKEN full-length enriched library, clone:6030458L20 product:unclassifiable, full insert sequence. [AK020076]	5.96115
Ldhb	Mus musculus lactate dehydrogenase B (Ldhb), mRNA [NM_008492]	5.94645
Eva1	Mus musculus epithelial V-like antigen 1 (Eva1), mRNA [NM_007962]	5.91395
AK041185	Mus musculus adult male aorta and vein cDNA, RIKEN full-length enriched library, clone:A530088L04 product:unclassifiable, full insert sequence. [AK041185]	5.89489
Dgat1	Mus musculus diacylglycerol O-acyltransferase 1 (Dgat1), mRNA [NM_010046]	5.89038
Pxmp4	Mus musculus peroxisomal membrane protein 4 (Pxmp4), mRNA [NM_021534]	5.86379
Pxmp4	Mus musculus peroxisomal membrane protein 4 (Pxmp4), mRNA [NM_021534]	5.86104
Gdf5	Mus musculus growth differentiation factor 5 (Gdf5), mRNA [NM_008109]	5.85384
Dbil5	Mus musculus diazepam binding inhibitor-like 5 (Dbil5), mRNA [NM_021294]	5.82758
Pde6h	Mus musculus phosphodiesterase 6H, cGMP-specific, cone, gamma (Pde6h), mRNA [NM_023898]	5.80188
Sparcl1	Mus musculus SPARC-like 1 (mast9, hevin) (Sparcl1), mRNA [NM_010097]	5.77294
Ppargc1a	Mus musculus peroxisome proliferative activated receptor, gamma, coactivator 1 alpha (Ppargc1a), mRNA [NM_008904]	5.74355
Itga6	Mus musculus adult male corpora quadrigemina cDNA, RIKEN full-length enriched library, clone:B230112G01 product:integrin alpha 6, full insert sequence. [AK045391]	5.739
Cdkn2c	Mus musculus cyclin-dependent kinase inhibitor 2C (p18, inhibits CDK4) (Cdkn2c), mRNA [NM_007671]	5.68997
S100g	Mus musculus S100 calcium binding protein G (S100g), mRNA [NM_009789]	5.68662
Prlr	Mus musculus adult male hippocampus cDNA, RIKEN full-length enriched library, clone:C630026G18 product:unclassifiable, full insert sequence [AK083198]	5.66884
Dhcr24	Mus musculus 24-dehydrocholesterol reductase (Dhcr24), mRNA [NM_053272]	5.64152
Kcnk3	Mus musculus potassium channel, subfamily K, member 3 (Kcnk3), mRNA [NM_010608]	5.6275
D3Bwg0562e	Mus musculus DNA segment, Chr 3, Brigham & Women's Genetics 0562 expressed (D3Bwg0562e), mRNA [NM_177664]	5.62316
Cdkn2c	Mus musculus Cdk4 and Cdk6 inhibitor p18 protein mRNA, complete cds. [U19596]	5.61913
Ddo	Mus musculus adult male pituitary gland cDNA, RIKEN full-length enriched library, clone:5330420D20 product:similar to D-ASPARTATE OXIDASE (EC 1.4.3.1) (FRAGMENT) [Bos taurus], full insert sequence. [AK019898]	5.57887
Rnf130	Mus musculus ring finger protein 130 (Rnf130), mRNA [NM_021540]	5.57693
Cma1	Mus musculus chymase 1, mast cell (Cma1), mRNA [NM_010780]	5.57595
Lrrc17	Mus musculus leucine rich repeat containing 17, mRNA (cDNA clone MGC:40896 IMAGE:5372009), complete cds. [BC030317]	5.53633
A230097K15Rik	Mus musculus RIKEN cDNA A230097K15 gene (A230097K15Rik), transcript variant 1, mRNA [NM_172715]	5.53158
D330017J20Rik	Mus musculus RIKEN cDNA D330017J20 gene (D330017J20Rik), transcript variant 1, mRNA [NM_177204]	5.5179
Mest	Mus musculus mesoderm specific transcript (Mest), mRNA [NM_008590]	5.49545
BC013481	Mus musculus bone marrow macrophage cDNA, RIKEN full-length enriched library, clone:I830096F22 product:unclassifiable, full insert sequence [AK152971]	5.49249
Scrg1	Mus musculus scrapie responsive gene 1 (Scrg1), mRNA [NM_009136]	5.47849
Galnt12	Mus musculus UDP-N-acetyl-alpha-D-galactosamine:polypeptide N-acetylgalactosaminyltransferase 12 (Galnt12), mRNA [NM_172693]	5.46442
Lfng	Mus musculus lunatic fringe gene homolog (Drosophila) (Lfng), mRNA [NM_008494]	5.45041
Pde4dip	Mus musculus phosphodiesterase 4D interacting protein (myomegalin) (Pde4dip), transcript variant 1, mRNA [NM_001039376]	5.44873
Ccdc90a	Mus musculus coiled-coil domain containing 90A (Ccdc90a), mRNA [NM_001081059]	5.44643
Actr3b	Mus musculus ARP3 actin-related protein 3 homolog B (yeast), mRNA (cDNA clone IMAGE:5685374), partial cds [BC053106]	5.4354
Cxcl13	Mus musculus chemokine (C-X-C motif) ligand 13 (Cxcl13), mRNA [NM_018866]	5.41687
Rgs2	Mus musculus regulator of G-protein signaling 2 (Rgs2), mRNA [NM_009061]	5.4135
Cabp4	Mus musculus calcium binding protein 4 (Cabp4), mRNA [NM_144532]	5.41072
Rnf128	Mus musculus ring finger protein 128 (Rnf128), mRNA [NM_023270]	5.41045
Pappa	Mus musculus pregnancy-associated plasma protein A (Pappa), mRNA [NM_021362]	5.3986
C730027J19Rik	Mus musculus RIKEN cDNA C730027J19 gene (C730027J19Rik), mRNA [NM_178758]	5.38214
TC1624163	RGS2_MOUSE (O08849) Regulator of G-protein signaling 2 (RGS2), partial (43%) [TC1624163]	5.38075
Kcnk3	Mus musculus potassium channel, subfamily K, member 3 (Kcnk3), mRNA [NM_010608]	5.37844
Spata9	Mus musculus spermatogenesis associated 9 (Spata9), mRNA [NM_029343]	5.37461
Ear6	Mus musculus eosinophil-associated, ribonuclease A family, member 6 (Ear6), mRNA [NM_053111]	5.3742
AK089117	Mus musculus 10 days neonate olfactory brain cDNA, RIKEN full-length enriched library, clone:E530001J10 product:hypothetical Cysteine-rich region profile/Phenylalanine-rich region profile containing protein, full insert sequence. [AK089117]	5.37202
5730593F17Rik	Mus musculus RIKEN cDNA 5730593F17 gene (5730593F17Rik), mRNA [NM_172543]	5.37137
Etd	Mus musculus embryonic testis differentiation (Etd), mRNA [NM_175147]	5.35321
1700001F09Rik	Mus musculus RIKEN cDNA 1700001F09 gene (1700001F09Rik), mRNA [NM_027940]	5.34731
Aldh4a1	Mus musculus aldehyde dehydrogenase 4 family, member A1 (Aldh4a1), mRNA [NM_175438]	5.33765
2310057J16Rik	Mus musculus RIKEN cDNA 2310057J16 gene (2310057J16Rik), mRNA [NM_027171]	5.31474
AK086456	Mus musculus 15 days embryo head cDNA, RIKEN full-length enriched library, clone:D930030E11 product:unclassifiable, full insert sequence. [AK086456]	5.3026
Ednra	Mus musculus 13 days embryo heart cDNA, RIKEN full-length enriched library, clone:D330022C23 product:unclassifiable, full insert sequence [AK052292]	5.30052
Cldn15	Mus musculus claudin 15 (Cldn15), mRNA [NM_021719]	5.2994
Cst11	Mus musculus cystatin 11 (Cst11), mRNA [NM_030059]	5.29862
Cst13	Mus musculus cystatin 13 (Cst13), mRNA [NM_027024]	5.28293
Anxa10	Mus musculus annexin A10 (Anxa10), mRNA [NM_011922]	5.27449
Dgat1	Mus musculus diacylglycerol O-acyltransferase 1 (Dgat1), mRNA [NM_010046]	5.2529
Igh-6	Mus musculus 2 days neonate thymus thymic cells cDNA, RIKEN full-length enriched library, clone:E430023B15 product:immunoglobulin heavy chain 6 (heavy chain of IgM), full insert sequence. [AK088666]	5.2216
Ggt6	Mus musculus gamma-glutamyltransferase 6 (Ggt6), mRNA [NM_027819]	5.21259
AK031889	Mus musculus adult male medulla oblongata cDNA, RIKEN full-length enriched library, clone:6330441A18 product:unclassifiable, full insert sequence. [AK031889]	5.18241
Crat	Mus musculus carnitine acetyltransferase (Crat), mRNA [NM_007760]	5.17077
AK076884	Mus musculus adult male testis cDNA, RIKEN full-length enriched library, clone:4930534N17 product:unclassifiable, full insert sequence [AK076884]	5.15663
Cib2	Mus musculus calcium and integrin binding family member 2 (Cib2), mRNA [NM_019686]	5.15254
Unc5c	Mus musculus unc-5 homolog C (C. elegans) (Unc5c), mRNA [NM_009472]	5.10319
Prkaa2	Mus musculus protein kinase, AMP-activated, alpha 2 catalytic subunit (Prkaa2), mRNA [NM_178143]	5.09562
Csf2rb1	Mus musculus NOD-derived CD11c +ve dendritic cells cDNA, RIKEN full-length enriched library, clone:F630014N20 product:colony stimulating factor 2 receptor, beta 1, low-affinity (granulocyte-macrophage), full insert sequence [AK154286]	5.09535
Fsd2	Mus musculus fibronectin type III and SPRY domain containing 2 (Fsd2), mRNA [NM_172904]	5.09187
Npnt	Mus musculus nephronectin (Npnt), transcript variant 2, mRNA [NM_001029836]	5.09005
Notch1	M.musculus notch-1 mRNA. [Z11886]	5.08819
C130053K05Rik	Mus musculus RIKEN cDNA C130053K05 gene (C130053K05Rik), mRNA [NM_175467]	5.08262
BC022593	Mus musculus cDNA sequence BC022593 (BC022593), mRNA [NM_001039723]	5.07657
Lix1	Mus musculus limb expression 1 homolog (chicken) (Lix1), mRNA [NM_025681]	5.07377
Arl4a	Mus musculus ADP-ribosylation factor-like 4A (Arl4a), transcript variant 1, mRNA [NM_007487]	5.06711
Wap	Mus musculus whey acidic protein (Wap), mRNA [NM_011709]	5.0619
Gnpat	Mus musculus glyceronephosphate O-acyltransferase (Gnpat), mRNA [NM_010322]	5.04805
Calca	Mus musculus calcitonin/calcitonin-related polypeptide, alpha (Calca), transcript variant 1, mRNA [NM_007587]	5.03596
D3Bwg0562e	Mus musculus DNA segment, Chr 3, Brigham & Women's Genetics 0562 expressed (D3Bwg0562e), mRNA [NM_177664]	5.03394
Tbc1d4	PREDICTED: Mus musculus TBC1 domain family, member 4, transcript variant 2 (Tbc1d4), mRNA [XM_619279]	5.02456
1700025H01Rik	Mus musculus adult male testis cDNA, RIKEN full-length enriched library, clone:1700025H01 product:hypothetical protein, full insert sequence. [AK006338]	5.02139
Fmo1	Mus musculus flavin containing monooxygenase 1 (Fmo1), mRNA [NM_010231]	4.99673
Slc17a6	Mus musculus solute carrier family 17 (sodium-dependent inorganic phosphate cotransporter), member 6 (Slc17a6), mRNA [NM_080853]	4.99534
Dusp4	Mus musculus dual specificity phosphatase 4 (Dusp4), mRNA [NM_176933]	4.9883
EG215895	PREDICTED: Mus musculus similar to sulfotransferase family 3A, member 1 (LOC215895), mRNA [XM_137040]	4.98373
Adcyap1r1	Mus musculus adenylate cyclase activating polypeptide 1 receptor 1 (Adcyap1r1), transcript variant 1, mRNA [NM_007407]	4.97022
BC030396	Mus musculus cDNA sequence BC030396 (BC030396), mRNA [NM_173862]	4.95944
AK080254	Mus musculus adult male aorta and vein cDNA, RIKEN full-length enriched library, clone:A530092K21 product:unclassifiable, full insert sequence. [AK080254]	4.95529
Ppp1r1a	Mus musculus protein phosphatase 1, regulatory (inhibitor) subunit 1A (Ppp1r1a), mRNA [NM_021391]	4.92767
Tspan12	Mus musculus tetraspanin 12 (Tspan12), mRNA [NM_173007]	4.8999
9630013D21Rik	Mus musculus 4 days neonate male adipose cDNA, RIKEN full-length enriched library, clone:B430215G09 product:unclassifiable, full insert sequence [AK080944]	4.87997
Csf2rb2	Mus musculus colony stimulating factor 2 receptor, beta 2, low-affinity (granulocyte-macrophage) (Csf2rb2), mRNA [NM_007781]	4.87353
ENSMUSG00000052976	BB609792 RIKEN full-length enriched, 18 days embryo Mus musculus cDNA clone 1190008K20 5', mRNA sequence [BB609792]	4.85685
Aco1	Mus musculus aconitase 1 (Aco1), mRNA [NM_007386]	4.85068
Hpxn	Mus musculus hemopexin (Hpxn), mRNA [NM_017371]	4.84666
BE371292	BE371292 601219469F1 NCI_CGAP_Lu29 Mus musculus cDNA clone IMAGE:3588568 5', mRNA sequence [BE371292]	4.81599
Ly6h	Mus musculus lymphocyte antigen 6 complex, locus H (Ly6h), mRNA [NM_011837]	4.8019
Plcb1	Mus musculus phospholipase C, beta 1, mRNA (cDNA clone MGC:76381 IMAGE:6842016), complete cds. [BC058710]	4.79755
Tusc5	Mus musculus tumor suppressor candidate 5 (Tusc5), mRNA [NM_177709]	4.78766
Dhcr24	Mus musculus 24-dehydrocholesterol reductase (Dhcr24), mRNA [NM_053272]	4.7842
Hvcn1	Mus musculus hydrogen voltage-gated channel 1 (Hvcn1), transcript variant 2, mRNA [NM_028752]	4.77935
Bckdhb	Mus musculus branched chain ketoacid dehydrogenase E1, beta polypeptide (Bckdhb), mRNA [NM_199195]	4.77572
Ammecr1l	Mus musculus adult male testis cDNA, RIKEN full-length enriched library, clone:4932415E21 product:weakly similar to AMMECR1 PROTEIN [Homo sapiens], full insert sequence. [AK030009]	4.76254
Bckdhb	Mus musculus branched chain ketoacid dehydrogenase E1, beta polypeptide (Bckdhb), mRNA [NM_199195]	4.74842
1700029I15Rik	Mus musculus RIKEN cDNA 1700029I15 gene (1700029I15Rik), mRNA [NM_183112]	4.7245
Dmpk	Mus musculus dystrophia myotonica-protein kinase, mRNA (cDNA clone MGC:78115 IMAGE:4989259), complete cds. [BC075715]	4.72019
Nrip1	Mus musculus nuclear receptor interacting protein 1, mRNA (cDNA clone IMAGE:820587). [BC062260]	4.70052
Lass4	Mus musculus longevity assurance homolog 4 (S. cerevisiae) (Lass4), mRNA [NM_026058]	4.69911
Insig1	Mus musculus insulin induced gene 1 (Insig1), mRNA [NM_153526]	4.68008
Bcat2	Mus musculus branched chain aminotransferase 2, mitochondrial (Bcat2), mRNA [NM_009737]	4.67429
EG433658	Mus musculus 16 days neonate cerebellum cDNA, RIKEN full-length enriched library, clone:9630005I20 product:unclassifiable, full insert sequence [AK035802]	4.64805
Rtn4r	Mus musculus reticulon 4 receptor (Rtn4r), mRNA [NM_022982]	4.64649
Taf6l	Mus musculus 12 days embryo spinal cord cDNA, RIKEN full-length enriched library, clone:C530024J06 product:unclassifiable, full insert sequence [AK082962]	4.62138
Cyp2f2	Mus musculus cytochrome P450, family 2, subfamily f, polypeptide 2 (Cyp2f2), mRNA [NM_007817]	4.61649
Tbc1d4	Mus musculus TBC1 domain family, member 4 (Tbc1d4), mRNA [NM_001081278]	4.60971
Opn1mw	Mus musculus opsin 1 (cone pigments), medium-wave-sensitive (color blindness, deutan) (Opn1mw), mRNA [NM_008106]	4.60902
Zic4	Mus musculus 17 days embryo head cDNA, RIKEN full-length enriched library, clone:3322402I10 product:zinc finger protein of the cerebellum 4, full insert sequence. [AK028305]	4.59698
Mccc1	Mus musculus methylcrotonoyl-Coenzyme A carboxylase 1 (alpha) (Mccc1), mRNA [NM_023644]	4.58851
D430015B01Rik	Mus musculus adult male adrenal gland cDNA, RIKEN full-length enriched library, clone:B330013B20 product:unclassifiable, full insert sequence [AK046528]	4.57455
St3gal6	Mus musculus ST3 beta-galactoside alpha-2,3-sialyltransferase 6 (St3gal6), mRNA [NM_018784]	4.57347
Zfp423	Mus musculus zinc finger protein 423 (Zfp423), mRNA [NM_033327]	4.57129
Rgs2	Mus musculus regulator of G-protein signaling 2 (Rgs2), mRNA [NM_009061]	4.56659
Dgat2	Mus musculus diacylglycerol O-acyltransferase 2 (Dgat2), mRNA [NM_026384]	4.55933
Alx4	Mus musculus aristaless 4, mRNA (cDNA clone MGC:59384 IMAGE:6506755), complete cds. [BC049786]	4.55478
2900016B01Rik	Mus musculus adult male hippocampus cDNA, RIKEN full-length enriched library, clone:2900016B01 product:hypothetical protein, full insert sequence [AK013531]	4.53817
Npr3	Mus musculus natriuretic peptide receptor 3 (Npr3), transcript variant 1, mRNA [NM_008728]	4.53304
Pfkfb1	Mus musculus 6-phosphofructo-2-kinase/fructose-2,6-biphosphatase 1 (Pfkfb1), mRNA [NM_008824]	4.52751
Snap25	Mus musculus synaptosomal-associated protein 25 (Snap25), mRNA [NM_011428]	4.52704
Acsm3	Mus musculus acyl-CoA synthetase medium-chain family member 3 (Acsm3), transcript variant 2, mRNA [NM_212441]	4.51987
5730472N09Rik	Mus musculus RIKEN cDNA 5730472N09 gene (5730472N09Rik), mRNA [NM_175392]	4.51039
Bcl11b	Mus musculus B-cell leukemia/lymphoma 11B (Bcl11b), transcript variant 1, mRNA [NM_001079883]	4.50255
Aifm2	Mus musculus apoptosis-inducing factor, mitochondrion-associated 2 (Aifm2), transcript variant 1, mRNA [NM_153779]	4.50182
Asb10	Mus musculus ankyrin repeat and SOCS box-containing protein 10 (Asb10), mRNA [NM_080444]	4.49875
Klra15	Mus musculus killer cell lectin-like receptor, subfamily A, member 15 (Klra15), mRNA [NM_013793]	4.49512
Dnmt3a	Mus musculus DNA methyltransferase 3A (Dnmt3a), transcript variant 1, mRNA [NM_007872]	4.49437
Nos3	Mus musculus nitric oxide synthase 3, endothelial cell (Nos3), mRNA [NM_008713]	4.49154
Bcat2	Mus musculus branched chain aminotransferase 2, mitochondrial (Bcat2), mRNA [NM_009737]	4.48936
Rarres2	Mus musculus retinoic acid receptor responder (tazarotene induced) 2, mRNA (cDNA clone IMAGE:4212222), complete cds. [BC015275]	4.48522
Col15a1	Mus musculus procollagen, type XV (Col15a1), mRNA [NM_009928]	4.48161
6430701C03Rik	Mus musculus 0 day neonate eyeball cDNA, RIKEN full-length enriched library, clone:E130119H03 product:weakly similar to PUTATIVE PHEROMONE RECEPTOR [Mus musculus], full insert sequence [AK053659]	4.47694
Rarres2	Mus musculus retinoic acid receptor responder (tazarotene induced) 2 (Rarres2), mRNA [NM_027852]	4.47002
Gk5	Mus musculus glycerol kinase 5 (putative) (Gk5), mRNA [NM_177352]	4.45834
Dgat2	Mus musculus diacylglycerol O-acyltransferase 2 (Dgat2), mRNA [NM_026384]	4.45607
Arl4a	Mus musculus ADP-ribosylation factor-like 4A (Arl4a), transcript variant 1, mRNA [NM_007487]	4.45522
Pemt	Mus musculus phosphatidylethanolamine N-methyltransferase (Pemt), mRNA [NM_008819]	4.44309
Dgat2	Mus musculus diacylglycerol O-acyltransferase 2 (Dgat2), mRNA [NM_026384]	4.4319
Pex11a	Mus musculus peroxisomal biogenesis factor 11a (Pex11a), mRNA [NM_011068]	4.43065
Adhfe1	Mus musculus alcohol dehydrogenase, iron containing, 1 (Adhfe1), mRNA [NM_175236]	4.42034
Icam2	Mus musculus intercellular adhesion molecule 2 (Icam2), mRNA [NM_010494]	4.41873
Hs3st3b1	Mus musculus heparan sulfate (glucosamine) 3-O-sulfotransferase 3B1 (Hs3st3b1), mRNA [NM_018805]	4.41743
Epyc	Mus musculus epiphycan (Epyc), mRNA [NM_007884]	4.4008
Rpusd3	Mus musculus adult male testis cDNA, RIKEN full-length enriched library, clone:4930430B22 product:hypothetical Pseudouridine synthase containing protein, full insert sequence. [AK076749]	4.39539
Pex16	Mus musculus peroxisome biogenesis factor 16 (Pex16), mRNA [NM_145122]	4.39098
Plcb1	Mus musculus phospholipase C, beta 1 (Plcb1), mRNA [NM_019677]	4.38721
Cat	Mus musculus catalase (Cat), mRNA [NM_009804]	4.3814
Nrip1	Mus musculus nuclear receptor interacting protein 1 (Nrip1), mRNA [NM_173440]	4.37123
Camp	Mus musculus cathelicidin antimicrobial peptide (Camp), mRNA [NM_009921]	4.36389
Krt13	Mus musculus keratin 13 (Krt13), mRNA [NM_010662]	4.36203
Tbc1d4	Mus musculus TBC1 domain family, member 4 (Tbc1d4), mRNA [NM_001081278]	4.35018
Fgl1	Mus musculus fibrinogen-like protein 1 (Fgl1), mRNA [NM_145594]	4.34845
BC031353	Mus musculus cDNA sequence BC031353 (BC031353), mRNA [NM_153584]	4.33233
Hsd11b1	Mus musculus hydroxysteroid 11-beta dehydrogenase 1 (Hsd11b1), transcript variant 1, mRNA [NM_008288]	4.32815
AK047920	Mus musculus 16 days embryo head cDNA, RIKEN full-length enriched library, clone:C130021N02 product:unclassifiable, full insert sequence. [AK047920]	4.31836
Ggtla1	Mus musculus gamma-glutamyltransferase-like activity 1 (Ggtla1), mRNA [NM_011820]	4.31136
Scarb1	Mus musculus scavenger receptor class B, member 1 (Scarb1), mRNA [NM_016741]	4.30394
Aspa	Mus musculus aspartoacylase (aminoacylase) 2 (Aspa), mRNA [NM_023113]	4.30135
Eml5	PREDICTED: Mus musculus echinoderm microtubule associated protein like 5, transcript variant 2 (Eml5), mRNA [XM_901317]	4.2999
AU018778	Mus musculus expressed sequence AU018778 (AU018778), mRNA [NM_144930]	4.29818
Slc46a3	Mus musculus RIKEN cDNA 1200006F02 gene (1200006F02Rik), mRNA [NM_027872]	4.29028
9030619P08Rik	PREDICTED: Mus musculus RIKEN cDNA 9030619P08 gene (9030619P08Rik), mRNA [XM_981410]	4.2765
Phf8	Mus musculus PHD finger protein 8 (Phf8), mRNA [NM_177201]	4.26812
Igj	Mus musculus immunoglobulin joining chain (Igj), mRNA [NM_152839]	4.26624
Nr1h3	Mus musculus nuclear receptor subfamily 1, group H, member 3 (Nr1h3), mRNA [NM_013839]	4.25193
Orm1	Mus musculus orosomucoid 1 (Orm1), mRNA [NM_008768]	4.24795
Gstt4	Mus musculus glutathione S-transferase, theta 4 (Gstt4), mRNA [NM_029472]	4.24652
Igh	Mus musculus immunoglobulin heavy chain complex, mRNA (cDNA clone MGC:6727 IMAGE:3588636), complete cds. [BC004786]	4.24137
Mgst3	Mus musculus adult male small intestine cDNA, RIKEN full-length enriched library, clone:2010012L10 product:RIKEN cDNA 2010012L10 gene, full insert sequence. [AK008211]	4.22701
Pemt	Mus musculus phosphatidylethanolamine N-methyltransferase (Pemt), mRNA [NM_008819]	4.22597
Myo15b	PREDICTED: Mus musculus myosin XVB (Myo15b), mRNA [XM_989678]	4.22041
Myoc	Mus musculus myocilin (Myoc), mRNA [NM_010865]	4.21722
BQ445057	UI-M-ER0-bxn-c-21-0-UI.r1 NIH_BMAP_ER0 Mus musculus cDNA clone IMAGE:5710412 5', mRNA sequence [BQ445057]	4.20827
Arl4a	Mus musculus ADP-ribosylation factor-like 4A (Arl4a), transcript variant 1, mRNA [NM_007487]	4.20516
Mtus1	Mus musculus mitochondrial tumor suppressor 1 (Mtus1), transcript variant 1, mRNA [NM_001005863]	4.20257
Dapk1	Mus musculus death associated protein kinase 1 (Dapk1), transcript variant 1, mRNA [NM_029653]	4.2004
Dbi	Mus musculus diazepam binding inhibitor (Dbi), transcript variant 2, mRNA [NM_007830]	4.19672
Gpam	Mus musculus glycerol-3-phosphate acyltransferase, mitochondrial (Gpam), mRNA [NM_008149]	4.19544
Wfdc3	Mus musculus WAP four-disulfide core domain 3 (Wfdc3), mRNA [NM_027961]	4.1919
Cml3	Mus musculus camello-like 3 (Cml3), transcript variant 2, mRNA [NM_053097]	4.18986
Herc3	Mus musculus hect domain and RLD 3 (Herc3), mRNA [NM_028705]	4.18618
Pxmp2	Mus musculus peroxisomal membrane protein 2 (Pxmp2), mRNA [NM_008993]	4.18489
Lass4	Mus musculus longevity assurance homolog 4 (S. cerevisiae) (Lass4), mRNA [NM_026058]	4.17417
Sacy	Mus musculus soluble adenylyl cyclase (Sacy), mRNA [NM_173029]	4.17375
Asgr2	Mus musculus asialoglycoprotein receptor 2 (Asgr2), mRNA [NM_007493]	4.17316
Ddo	Mus musculus D-aspartate oxidase (Ddo), mRNA [NM_027442]	4.17218
Wfdc12	Mus musculus WAP four-disulfide core domain 12 (Wfdc12), mRNA [NM_138684]	4.16383
Orm2	Mus musculus orosomucoid 2 (Orm2), mRNA [NM_011016]	4.16001
Atp5f1	Mus musculus adult male corpus striatum cDNA, RIKEN full-length enriched library, clone:C030026E11 product:ATP synthase, H+ transporting, mitochondrial F0 complex, subunit b, isoform 1, full insert sequence. [AK081249]	4.15781
Crtac1	Mus musculus cartilage acidic protein 1 (Crtac1), mRNA [NM_145123]	4.15008
Spry4	Mus musculus sprouty homolog 4 (Drosophila) (Spry4), mRNA [NM_011898]	4.14882
D930001I22Rik	Mus musculus RIKEN cDNA D930001I22 gene (D930001I22Rik), mRNA [NM_173397]	4.14637
Bok	Mus musculus apoptosis activator Mtd (Mtd) mRNA, complete cds. [AF027707]	4.13689
Xrcc3	Mus musculus X-ray repair complementing defective repair in Chinese hamster cells 3 (Xrcc3), mRNA [NM_028875]	4.12253
A230097K15Rik	Mus musculus RIKEN cDNA A230097K15 gene (A230097K15Rik), transcript variant 1, mRNA [NM_172715]	4.11867
Clec3b	Mus musculus C-type lectin domain family 3, member b (Clec3b), mRNA [NM_011606]	4.09832
Park2	Mus musculus parkin (Park2), mRNA [NM_016694]	4.09062
Jsrp1	Mus musculus junctional sarcoplasmic reticulum protein 1 (Jsrp1), mRNA [NM_028001]	4.08952
Disp1	Mus musculus dispatched homolog 1 (Drosophila) (Disp1), mRNA [NM_026866]	4.08887
Trpv3	Mus musculus 18-day embryo whole body cDNA, RIKEN full-length enriched library, clone:1110036I10 product:unclassifiable, full insert sequence [AK004128]	4.08735
Pex16	Mus musculus peroxisome biogenesis factor 16 (Pex16), mRNA [NM_145122]	4.08469
Slc6a14	Mus musculus solute carrier family 6 (neurotransmitter transporter), member 14 (Slc6a14), mRNA [NM_020049]	4.08132
Ranbp3l	Mus musculus RAN binding protein 3-like (Ranbp3l), mRNA [NM_198024]	4.07418
Trem2	Mus musculus triggering receptor expressed on myeloid cells 2 (Trem2), mRNA [NM_031254]	4.07315
Ccrn4l	Mus musculus CCR4 carbon catabolite repression 4-like (S. cerevisiae) (Ccrn4l), mRNA [NM_009834]	4.07096
Mknk2	Mus musculus MAP kinase-interacting serine/threonine kinase 2 (Mknk2), mRNA [NM_021462]	4.05026
Mylk	Mus musculus myosin, light polypeptide kinase (Mylk), mRNA [NM_139300]	4.04728
Hipk2	Mus musculus 18-day embryo whole body cDNA, RIKEN full-length enriched library, clone:1110014O20 product:unclassifiable, full insert sequence. [AK003718]	4.04277
Idh3a	Mus musculus isocitrate dehydrogenase 3 (NAD+) alpha (Idh3a), mRNA [NM_029573]	4.02617
Trem2	Mus musculus triggering receptor expressed on myeloid cells 2 (Trem2), mRNA [NM_031254]	4.0237
Dusp4	Mus musculus 11 days embryo whole body cDNA, RIKEN full-length enriched library, clone:2700078F24 product:unclassifiable, full insert sequence [AK012530]	4.01773
Fmo5	Mus musculus flavin containing monooxygenase 5 (Fmo5), mRNA [NM_010232]	4.01633
Rorc	Mus musculus RAR-related orphan receptor gamma (Rorc), mRNA [NM_011281]	4.01325
Mdh1	Mus musculus malate dehydrogenase 1, NAD (soluble) (Mdh1), mRNA [NM_008618]	4.0071
Mtus1	Mus musculus mitochondrial tumor suppressor 1 (Mtus1), transcript variant 1, mRNA [NM_001005863]	4.00662
AK040096	Mus musculus 0 day neonate thymus cDNA, RIKEN full-length enriched library, clone:A430059J10 product:unclassifiable, full insert sequence. [AK040096]	4.00593
Uts2d	Mus musculus urotensin 2 domain containing (Uts2d), mRNA [NM_198166]	4.00323
EG666556	PREDICTED: Mus musculus similar to Spetex-2C protein (LOC666556), mRNA [XR_002299]	3.99079
Mdh1	Mus musculus malate dehydrogenase 1, NAD (soluble) (Mdh1), mRNA [NM_008618]	3.97248
Hpdl	Mus musculus 4-hydroxyphenylpyruvate dioxygenase-like (Hpdl), mRNA [NM_146256]	3.96331
Ednra	Mus musculus 3 days neonate thymus cDNA, RIKEN full-length enriched library, clone:A630071G03 product:SIMILAR TO ENDOTHELIN RECEPTOR TYPE A, full insert sequence. [AK042211]	3.9628
TC1651824	CBF5_YEAST (P33322) H/ACA ribonucleoprotein complex subunit 4 (Centromere/microtubule-binding protein CBF5) (Centromere-binding factor 5) (Small nucleolar RNP protein CBF5) (H/ACA snoRNP protein CBF5) (p64') , partial (7%) [TC1651824]	3.92917
Mgst3	Mus musculus microsomal glutathione S-transferase 3 (Mgst3), mRNA [NM_025569]	3.91923
Pex19	Mus musculus peroxisome biogenesis factor 19 (Pex19), mRNA [NM_023041]	3.90837
Yipf7	Mus musculus Yip1 domain family, member 7 (Yipf7), mRNA [NM_023784]	3.89512
Entpd6	Mus musculus ectonucleoside triphosphate diphosphohydrolase 6 (Entpd6), mRNA [NM_172117]	3.89484
Ppfibp2	Mus musculus protein tyrosine phosphatase, receptor-type, F interacting protein, binding protein 2 (Ppfibp2), mRNA [NM_008905]	3.88056
AK034299	Mus musculus adult male diencephalon cDNA, RIKEN full-length enriched library, clone:9330174L21 product:adrenergic receptor, alpha 1d, full insert sequence. [AK034299]	3.87378
Gramd1b	Mus musculus GRAM domain containing 1B, mRNA (cDNA clone MGC:99432 IMAGE:30616509), complete cds. [BC070451]	3.8695
Loxl2	Mus musculus lysyl oxidase-like 2 (Loxl2), mRNA [NM_033325]	3.8595
Fgf10	Mus musculus fibroblast growth factor 10 (Fgf10), mRNA [NM_008002]	3.85839
4631427C17Rik	Mus musculus RIKEN cDNA 4631427C17 gene (4631427C17Rik), mRNA [NM_021414]	3.85454
1500016O10Rik	Mus musculus RIKEN cDNA 1500016O10 gene, mRNA (cDNA clone MGC:103222 IMAGE:4503230), complete cds. [BC093505]	3.85185
Gstz1	Mus musculus glutathione transferase zeta 1 (maleylacetoacetate isomerase) (Gstz1), mRNA [NM_010363]	3.84879
2810046M22Rik	Mus musculus RIKEN cDNA 2810046M22 gene (2810046M22Rik), mRNA [NM_001081441]	3.84265
A230069A22Rik	Mus musculus RIKEN cDNA A230069A22 gene (A230069A22Rik), mRNA [NM_001033394]	3.83935
Wdr5b	Mus musculus WD repeat domain 5B (Wdr5b), mRNA [NM_027113]	3.83902
Ivd	Mus musculus isovaleryl coenzyme A dehydrogenase (Ivd), mRNA [NM_019826]	3.83226
Ppp2r1b	Mus musculus protein phosphatase 2 (formerly 2A), regulatory subunit A (PR 65), beta isoform (Ppp2r1b), transcript variant 1, mRNA [NM_001034085]	3.82816
Ggtla1	Mus musculus gamma-glutamyltransferase-like activity 1 (Ggtla1), mRNA [NM_011820]	3.82691
Mccc1	Mus musculus methylcrotonoyl-Coenzyme A carboxylase 1 (alpha) (Mccc1), mRNA [NM_023644]	3.8238
1700055N04Rik	Mus musculus adult male testis cDNA, RIKEN full-length enriched library, clone:1700055N04 product:hypothetical Aldehyde reductase (dehydrogenase), ALDH structure containing protein, full insert sequence. [AK006803]	3.82378
Carkl	Mus musculus carbohydrate kinase-like (Carkl), mRNA [NM_029031]	3.8235
Nrxn2	Mus musculus neurexin II (Nrxn2), mRNA [NM_020253]	3.80613
Mogat1	Mus musculus monoacylglycerol O-acyltransferase 1 (Mogat1), mRNA [NM_026713]	3.80399
Gramd1b	Mus musculus GRAM domain containing 1B, mRNA (cDNA clone MGC:99432 IMAGE:30616509), complete cds. [BC070451]	3.79706
S100b	Mus musculus S100 protein, beta polypeptide, neural (S100b), mRNA [NM_009115]	3.79587
Depdc6	Mus musculus 4 days neonate male adipose cDNA, RIKEN full-length enriched library, clone:B430113B11 product:unclassifiable, full insert sequence. [AK080874]	3.79282
Rnf113a2	Mus musculus ring finger protein 113A2 (Rnf113a2), mRNA [NM_025525]	3.78571
Npr3	Mus musculus natriuretic peptide receptor 3 (Npr3), transcript variant 1, mRNA [NM_008728]	3.78393
OTTMUSG00000003947	Mus musculus 16 days neonate cerebellum cDNA, RIKEN full-length enriched library, clone:9630002G20 product:hypothetical protein, full insert sequence [AK137302]	3.78297
Dhcr7	Mus musculus 7-dehydrocholesterol reductase (Dhcr7), mRNA [NM_007856]	3.77378
Klra19	Mus musculus killer cell lectin-like receptor, subfamily A, member 19 (Klra19), mRNA [NM_053154]	3.76674
Dct	Mus musculus dopachrome tautomerase (Dct), mRNA [NM_010024]	3.76251
Alas1	Mus musculus aminolevulinic acid synthase 1 (Alas1), mRNA [NM_020559]	3.75656
5730508B09Rik	Mus musculus 12 days embryo embryonic body between diaphragm region and neck cDNA, RIKEN full-length enriched library, clone:9430001K24 product:hypothetical protein, full insert sequence [AK162420]	3.7511
Art3	Mus musculus ADP-ribosyltransferase 3 (Art3), mRNA [NM_181728]	3.73984
Pdlim4	Mus musculus PDZ and LIM domain 4 (Pdlim4), mRNA [NM_019417]	3.72353
Nsdhl	Mus musculus NAD(P) dependent steroid dehydrogenase-like (Nsdhl), mRNA [NM_010941]	3.72266
AK080565	Mus musculus 7 days neonate cerebellum cDNA, RIKEN full-length enriched library, clone:A730092M24 product:unclassifiable, full insert sequence [AK080565]	3.72162
Bmper	Mus musculus BMP-binding endothelial regulator (Bmper), mRNA [NM_028472]	3.70177
Abcc5	Mus musculus ATP-binding cassette, sub-family C (CFTR/MRP), member 5 (Abcc5), transcript variant 2, mRNA [NM_176839]	3.69645
Lgr4	Mus musculus leucine-rich repeat-containing G protein-coupled receptor 4 (Lgr4), mRNA [NM_172671]	3.69067
Nudt17	Mus musculus adult male olfactory brain cDNA, RIKEN full-length enriched library, clone:6430519L11 product:hypothetical NUDIX hydrolase containing protein, full insert sequence. [AK134929]	3.68771
Hist1h2be	Mus musculus histone cluster 1, H2be (Hist1h2be), mRNA [NM_178194]	3.68269
CJ042244	CJ042244 RIKEN full-length enriched mouse cDNA library, C57BL [CJ042244]	3.67956
Npr3	Mus musculus natriuretic peptide receptor 3 (Npr3), transcript variant 1, mRNA [NM_008728]	3.6762
Ar	Mus musculus androgen receptor (Ar), mRNA [NM_013476]	3.6692
Epb4.9	Mus musculus erythrocyte protein band 4.9 (Epb4.9), mRNA [NM_013514]	3.66646
Klra22	Mus musculus killer cell lectin-like receptor subfamily A, member 22 (Klra22), mRNA [NM_053152]	3.66367
40427.0	Mus musculus 2 days neonate thymus thymic cells cDNA, RIKEN full-length enriched library, clone:C920001C06 product:hypothetical protein, full insert sequence. [AK083302]	3.65268
Fhit	Mus musculus fragile histidine triad gene (Fhit), mRNA [NM_010210]	3.65264
Peg10	Mus musculus paternally expressed 10 (Peg10), transcript variant 1, mRNA [NM_130877]	3.65201
Dolk	Mus musculus dolichol kinase (Dolk), mRNA [NM_177648]	3.64532
4922503N01Rik	Mus musculus RIKEN cDNA 4922503N01 gene (4922503N01Rik), mRNA [NM_153392]	3.64526
Crygn	Mus musculus crystallin, gamma N (Crygn), mRNA [NM_153076]	3.6403
Adamtsl4	Mus musculus ADAMTS-like 4 (Adamtsl4), mRNA [NM_144899]	3.63581
Tsga14	Mus musculus 10, 11 days embryo whole body cDNA, RIKEN full-length enriched library, clone:2810431D15 product:testis specific gene A14, full insert sequence. [AK019270]	3.63347
Ecm2	Mus musculus extracellular matrix protein 2, female organ and adipocyte specific (Ecm2), mRNA [NM_001012324]	3.62973
4631427C17Rik	Mus musculus RIKEN cDNA 4631427C17 gene (4631427C17Rik), mRNA [NM_021414]	3.62578
Ptk2b	Mus musculus PTK2 protein tyrosine kinase 2 beta (Ptk2b), mRNA [NM_172498]	3.62158
Ddo	Mus musculus 8 days embryo whole body cDNA, RIKEN full-length enriched library, clone:5730402C02 product:similar to D-ASPARTATE OXIDASE (EC 1.4.3.1) (FRAGMENT) [Bos taurus], full insert sequence. [AK017475]	3.61962
AV282483	AV282483 RIKEN full-length enriched, adult male testis (DH10B) Mus musculus cDNA clone 4933430E02 3'. [AV282483]	3.61878
Nsdhl	Mus musculus NAD(P) dependent steroid dehydrogenase-like (Nsdhl), mRNA [NM_010941]	3.61844
M77003	Mouse glycerol-3-phosphate acyltransferase mRNA, complete cds. [M77003]	3.61698
Epyc	Mus musculus epiphycan (Epyc), mRNA [NM_007884]	3.61447
Cbr1	Mus musculus carbonyl reductase (Cbr1) mRNA, complete cds. [U31966]	3.61198
Slc16a10	Mus musculus solute carrier family 16 (monocarboxylic acid transporters), member 10 (Slc16a10), mRNA [NM_028247]	3.6073
2014-09-07	Mus musculus septin 6 (Sept6), mRNA [NM_019942]	3.59789
Rreb1	Mus musculus ras responsive element binding protein 1 (Rreb1), transcript variant 1, mRNA [NM_001013392]	3.59776
1110012N22Rik	Mus musculus 18-day embryo whole body cDNA, RIKEN full-length enriched library, clone:1110012N22 product:hypothetical protein, full insert sequence. [AK003645]	3.59304
Ak2	Mus musculus adenylate kinase 2 (Ak2), transcript variant 2, mRNA [NM_016895]	3.59302
Rbmx	Mus musculus RNA binding motif protein, X chromosome (Rbmx), mRNA [NM_011252]	3.57765
2010310D06Rik	Mus musculus RIKEN cDNA 2010310D06 gene (2010310D06Rik), mRNA [NM_172541]	3.57689
LOC546100	PREDICTED: Mus musculus hypothetical LOC546100 (LOC546100), mRNA [XM_622446]	3.57177
Myh11	Mus musculus myosin, heavy polypeptide 11, smooth muscle (Myh11), mRNA [NM_013607]	3.56557
Ncoa1	Mus musculus nuclear receptor coactivator 1 (Ncoa1), mRNA [NM_010881]	3.56103
Tbl1xr1	Mus musculus 13 days embryo stomach cDNA, RIKEN full-length enriched library, clone:D530019O13 product:hypothetical protein, full insert sequence. [AK021294]	3.55858
Echdc1	Mus musculus enoyl Coenzyme A hydratase domain containing 1 (Echdc1), mRNA [NM_025855]	3.55826
Bmper	Mus musculus BMP-binding endothelial regulator (Bmper), mRNA [NM_028472]	3.55808
Ak2	Mus musculus adenylate kinase 2 (Ak2), transcript variant 2, mRNA [NM_016895]	3.55467
BB303627	BB303627 RIKEN full-length enriched, adult male corpora quadrigemina Mus musculus cDNA clone B230105G10 3'. [BB303627]	3.5487
Chrdl1	chordin-like 1 [Source:MarkerSymbol;Acc:MGI:1933172] [ENSMUST00000074660]	3.54306
Ppp2r1b	Mus musculus protein phosphatase 2 (formerly 2A), regulatory subunit A (PR 65), beta isoform (Ppp2r1b), transcript variant 2, mRNA [NM_028614]	3.54148
2210010C17Rik	Mus musculus RIKEN cDNA 2210010C17 gene (2210010C17Rik), mRNA [NM_027308]	3.53649
Pdss1	Mus musculus prenyl (solanesyl) diphosphate synthase, subunit 1 (Pdss1), mRNA [NM_019501]	3.53496
Ppargc1a	Mus musculus adult male olfactory brain cDNA, RIKEN full-length enriched library, clone:6430402E12 product:hypothetical protein, full insert sequence. [AK032149]	3.5254
Fasn	Mus musculus fatty acid synthase (Fasn), mRNA [NM_007988]	3.52018
Fdps	Mus musculus farnesyl diphosphate synthetase (Fdps), mRNA [NM_134469]	3.51792
Lfng	Mus musculus lunatic fringe gene homolog (Drosophila) (Lfng), mRNA [NM_008494]	3.51664
Hibadh	Mus musculus 3-hydroxyisobutyrate dehydrogenase (Hibadh), mRNA [NM_145567]	3.51456
Phtf2	Mus musculus putative homeodomain transcription factor 2 (Phtf2), mRNA [NM_172992]	3.51318
D330017J20Rik	Mus musculus adult male aorta and vein cDNA, RIKEN full-length enriched library, clone:A530059G24 product:hypothetical protein, full insert sequence. [AK041004]	3.50439
Dhcr7	Mus musculus 7-dehydrocholesterol reductase (Dhcr7), mRNA [NM_007856]	3.50299
Hipk2	Mus musculus adult male testis cDNA, RIKEN full-length enriched library, clone:4933408M17 product:homeodomain interacting protein kinase 2, full insert sequence. [AK016742]	3.49805
Pdhb	Mus musculus pyruvate dehydrogenase (lipoamide) beta (Pdhb), mRNA [NM_024221]	3.49516
Taf9b	Mus musculus TAF9B RNA polymerase II, TATA box binding protein (TBP)-associated factor (Taf9b), mRNA [NM_001001176]	3.49476
Ccl19	Mus musculus chemokine (C-C motif) ligand 19 (Ccl19), mRNA [NM_011888]	3.49191
AK082584	Mus musculus 0 day neonate cerebellum cDNA, RIKEN full-length enriched library, clone:C230066H11 product:unclassifiable, full insert sequence. [AK082584]	3.48923
1700056E22Rik	Mus musculus adult male testis cDNA, RIKEN full-length enriched library, clone:1700056E22 product:hypothetical protein, full insert sequence. [AK006811]	3.4867
AK047137	Mus musculus 10 days neonate cerebellum cDNA, RIKEN full-length enriched library, clone:B930025L11 product:unclassifiable, full insert sequence [AK047137]	3.48474
Loxl2	PREDICTED: Mus musculus lysyl oxidase-like 2 (Loxl2), mRNA [XM_985144]	3.48196
Ppp1r3d	Mus musculus 10 days embryo whole body cDNA, RIKEN full-length enriched library, clone:2610024M03 product:unclassifiable, full insert sequence [AK011539]	3.47943
Fgfr2	Mus musculus fibroblast growth factor receptor 2 (Fgfr2), transcript variant 1, mRNA [NM_010207]	3.47773
5430416O09Rik	Mus musculus RIKEN cDNA 5430416O09 gene (5430416O09Rik), mRNA [NM_027789]	3.47742
AK085255	Mus musculus 0 day neonate kidney cDNA, RIKEN full-length enriched library, clone:D630001F24 product:unclassifiable, full insert sequence. [AK085255]	3.46705
Apoe	Mus musculus apolipoprotein E (Apoe), mRNA [NM_009696]	3.46688
Gramd1b	Mus musculus GRAM domain containing 1B (Gramd1b), mRNA [NM_172768]	3.46438
Olfr572	Mus musculus olfactory receptor 572 (Olfr572), mRNA [NM_147089]	3.46127
Hsd17b3	Mus musculus hydroxysteroid (17-beta) dehydrogenase 3 (Hsd17b3), mRNA [NM_008291]	3.46058
Hipk2	Mus musculus homeodomain interacting protein kinase 2 (Hipk2), mRNA [NM_010433]	3.45705
Pappa	Mus musculus pregnancy-associated plasma protein A (Pappa), mRNA [NM_021362]	3.45503
Myo1g	Mus musculus myosin IG (Myo1g), mRNA [NM_178440]	3.45393
Osbpl10	Mus musculus oxysterol binding protein-like 10 (Osbpl10), mRNA [NM_148958]	3.44579
Lrg1	Mus musculus leucine-rich alpha-2-glycoprotein 1 (Lrg1), mRNA [NM_029796]	3.44343
Rbmx	Mus musculus 12 days embryo spinal ganglion cDNA, RIKEN full-length enriched library, clone:D130055P07 product:RNA binding motif protein, X chromosome, full insert sequence [AK083899]	3.44082
1700080G18Rik	PREDICTED: Mus musculus RIKEN cDNA 1700080G18 gene (1700080G18Rik), mRNA [XM_001000195]	3.43946
Alas1	Mus musculus aminolevulinic acid synthase 1 (Alas1), mRNA [NM_020559]	3.43825
Cycs	Mus musculus cytochrome c, somatic (Cycs), mRNA [NM_007808]	3.43754
Hmgcs1	Mus musculus 3-hydroxy-3-methylglutaryl-Coenzyme A synthase 1 (Hmgcs1), mRNA [NM_145942]	3.43315
Pdhb	Mus musculus pyruvate dehydrogenase (lipoamide) beta (Pdhb), mRNA [NM_024221]	3.433
5730508B09Rik	Mus musculus RIKEN cDNA 5730508B09 gene (5730508B09Rik), mRNA [NM_027482]	3.42726
Ptchd1	PREDICTED: Mus musculus patched domain containing 1, transcript variant 1 (Ptchd1), mRNA [XM_142262]	3.41692
Dppa5	Mus musculus developmental pluripotency associated 5 (Dppa5), mRNA [NM_025274]	3.41606
TC1633660	AAC95174.1, partial (6%) [TC1633660]	3.40631
Hist2h2aa1	Mus musculus histone cluster 2, H2aa1 (Hist2h2aa1), mRNA [NM_013549]	3.40576
2610020H08Rik	Mus musculus RIKEN cDNA 2610020H08 gene (2610020H08Rik), transcript variant 2, mRNA [NM_028129]	3.40363
2310034G01Rik	Mus musculus adult male tongue cDNA, RIKEN full-length enriched library, clone:2310034G01 product:unclassifiable, full insert sequence [AK009611]	3.40041
Nrg1	Mus musculus 12 days embryo spinal ganglion cDNA, RIKEN full-length enriched library, clone:D130067D16 product:unclassifiable, full insert sequence. [AK083943]	3.39835
Scp2	Mus musculus sterol carrier protein 2, liver (Scp2), mRNA [NM_011327]	3.3963
2210016H18Rik	Mus musculus adult male stomach cDNA, RIKEN full-length enriched library, clone:2210016H18 product:unclassifiable, full insert sequence [AK008737]	3.39561
2310014D11Rik	Mus musculus adult male tongue cDNA, RIKEN full-length enriched library, clone:2310014D11 product:unclassifiable, full insert sequence [AK009333]	3.39438
Col6a3	Mus musculus procollagen, type VI, alpha 3 (Col6a3), mRNA [NM_009935]	3.39184
4932441K18Rik	Mus musculus RIKEN cDNA 4932441K18 gene (4932441K18Rik), mRNA [NM_178935]	3.38549
Sh2d3c	Mus musculus SH2 domain containing 3C (Sh2d3c), mRNA [NM_013781]	3.38059
4930404N11Rik	Mus musculus RIKEN cDNA 4930404N11 gene (4930404N11Rik), mRNA [NM_001014836]	3.37786
Larp2	Mus musculus La ribonucleoprotein domain family, member 2 (Larp2), mRNA [NM_001040399]	3.37754
AK077046	Mus musculus adult male testis cDNA, RIKEN full-length enriched library, clone:4932438E20 product:unclassifiable, full insert sequence. [AK077046]	3.36567
Hist1h4i	UI-M-CC0-ayb-f-07-0-UI.r1 NIH_BMAP_Ret1 Mus musculus cDNA clone UI-M-CC0-ayb-f-07-0-UI 5'. [BF467941]	3.35571
Abhd5	Mus musculus abhydrolase domain containing 5 (Abhd5), mRNA [NM_026179]	3.35503
1700040L02Rik	Mus musculus RIKEN cDNA 1700040L02 gene (1700040L02Rik), mRNA [NM_028491]	3.35209
3110009E18Rik	BY713029 RIKEN full-length enriched, 13 days embryo head Mus musculus cDNA clone 3110009E18 5'. [BY713029]	3.35115
Aqp11	Mus musculus aquaporin 11 (Aqp11), mRNA [NM_175105]	3.3441
Adcyap1r1	Mus musculus adenylate cyclase activating polypeptide 1 receptor 1 (Adcyap1r1), transcript variant 1, mRNA [NM_007407]	3.33245
Cyb5	Mus musculus cytochrome b-5 (Cyb5), mRNA [NM_025797]	3.3318
Adam4	Mus musculus a disintegrin and metallopeptidase domain 4 (Adam4), mRNA [NM_009620]	3.32467
Rnd2	Mus musculus Rho family GTPase 2 (Rnd2), mRNA [NM_009708]	3.3217
5830404H04Rik	Mus musculus RIKEN cDNA 5830404H04 gene (5830404H04Rik), mRNA [NM_174847]	3.32116
Pitpnm2	Mus musculus phosphatidylinositol transfer protein, membrane-associated 2 (Pitpnm2), mRNA [NM_011256]	3.32095
Rab34	Mus musculus adult male corpora quadrigemina cDNA, RIKEN full-length enriched library, clone:B230206A14 product:unclassifiable, full insert sequence [AK045474]	3.32031
Apoc1	Mus musculus apolipoprotein C-I (Apoc1), mRNA [NM_007469]	3.31588
2900006K08Rik	Mus musculus RIKEN cDNA 2900006K08 gene (2900006K08Rik), mRNA [NM_028377]	3.31509
AK089833	Mus musculus activated spleen cDNA, RIKEN full-length enriched library, clone:F830031D05 product:unclassifiable, full insert sequence. [AK089833]	3.30462
Trmu	Mus musculus adult male aorta and vein cDNA, RIKEN full-length enriched library, clone:A530081E16 product:unclassifiable, full insert sequence [AK041084]	3.30419
Depdc6	Mus musculus DEP domain containing 6 (Depdc6), transcript variant 1, mRNA [NM_145470]	3.29869
2014-09-07	Mus musculus septin 6, mRNA (cDNA clone MGC:19033 IMAGE:4168214), complete cds. [BC010489]	3.29704
Prps1	Mus musculus phosphoribosyl pyrophosphate synthetase 1 (Prps1), mRNA [NM_021463]	3.29176
LOC665622	Mus musculus histone pseudogene, mRNA (cDNA clone MGC:19269 IMAGE:3989862), complete cds. [BC011440]	3.28828
Idi1	Mus musculus isopentenyl-diphosphate delta isomerase (Idi1), transcript variant 2, mRNA [NM_177960]	3.28777
Mrvi1	Mus musculus MRV integration site 1 (Mrvi1), mRNA [NM_194464]	3.28438
Trpv2	Mus musculus transient receptor potential cation channel, subfamily V, member 2 (Trpv2), mRNA [NM_011706]	3.28409
4631427C17Rik	Mus musculus RIKEN cDNA 4631427C17 gene (4631427C17Rik), mRNA [NM_021414]	3.28339
Pitpnm2	Mus musculus phosphatidylinositol transfer protein, membrane-associated 2 (Pitpnm2), mRNA [NM_011256]	3.27505
Gluld1	Mus musculus glutamate-ammonia ligase (glutamine synthetase) domain containing 1 (Gluld1), mRNA [NM_153601]	3.26958
Hadhb	Mus musculus hydroxyacyl-Coenzyme A dehydrogenase/3-ketoacyl-Coenzyme A thiolase/enoyl-Coenzyme A hydratase (trifunctional protein), beta subunit (Hadhb), mRNA [NM_145558]	3.26639
Brp44l	Mus musculus brain protein 44-like (Brp44l), mRNA [NM_018819]	3.26421
Adamts9	Mus musculus a disintegrin-like and metallopeptidase (reprolysin type) with thrombospondin type 1 motif, 9, mRNA (cDNA clone IMAGE:30536534). [BC068142]	3.25855
Cav2	Mus musculus caveolin 2 (Cav2), mRNA [NM_016900]	3.25829
Bnip2	Mus musculus 8 days embryo whole body cDNA, RIKEN full-length enriched library, clone:5730523P12 product:unclassifiable, full insert sequence. [AK017785]	3.25482
Mylk	Mus musculus myosin, light polypeptide kinase (Mylk), mRNA [NM_139300]	3.25382
Pex19	Mus musculus peroxisome biogenesis factor 19 (Pex19), mRNA [NM_023041]	3.25261
Dnmt3a	Mus musculus DNA methyltransferase 3A (Dnmt3a), transcript variant 1, mRNA [NM_007872]	3.23721
Aldh1a1	Mus musculus aldehyde dehydrogenase family 1, subfamily A1 (Aldh1a1), mRNA [NM_013467]	3.23691
Clec7a	Mus musculus C-type lectin domain family 7, member a (Clec7a), mRNA [NM_020008]	3.23496
Rnf122	Mus musculus ring finger protein 122 (Rnf122), mRNA [NM_175136]	3.23098
Mrps6	Mus musculus mitochondrial ribosomal protein S6 (Mrps6), mRNA [NM_080456]	3.22908
Abca1	Mus musculus ATP-binding cassette, sub-family A (ABC1), member 1 (Abca1), mRNA [NM_013454]	3.22784
AK041753	Mus musculus 3 days neonate thymus cDNA, RIKEN full-length enriched library, clone:A630035A22 product:unclassifiable, full insert sequence. [AK041753]	3.22778
AK080694	Mus musculus adult retina cDNA, RIKEN full-length enriched library, clone:A930001J16 product:unclassifiable, full insert sequence. [AK080694]	3.22714
Phb	Mus musculus prohibitin (Phb), mRNA [NM_008831]	3.22692
G630025P09Rik	Mus musculus 0 day neonate skin cDNA, RIKEN full-length enriched library, clone:4632403M07 product:unclassifiable, full insert sequence [AK014547]	3.22482
Hist1h2bc	Mus musculus histone cluster 1, H2bc (Hist1h2bc), mRNA [NM_023422]	3.21873
Cyp2c44	Mus musculus cytochrome P450, family 2, subfamily c, polypeptide 44 (Cyp2c44), mRNA [NM_001001446]	3.21578
Ednra	Mus musculus endothelin receptor type A (Ednra), mRNA [NM_010332]	3.21378
2310035P21Rik	Mus musculus adult male tongue cDNA, RIKEN full-length enriched library, clone:2310035P21 product:unclassifiable, full insert sequence. [AK009643]	3.21046
8430416G17Rik	Mus musculus 16 days embryo lung cDNA, RIKEN full-length enriched library, clone:8430416G17 product:unclassifiable, full insert sequence. [AK018420]	3.2103
Rprml	Mus musculus reprimo-like (Rprml), mRNA [NM_001033212]	3.21003
1600014C23Rik	Mus musculus adult female placenta cDNA, RIKEN full-length enriched library, clone:1600014C23 product:hypothetical protein, full insert sequence. [AK005450]	3.20984
Cycs	Mus musculus cytochrome c, somatic (Cycs), mRNA [NM_007808]	3.20967
Hist1h2ba	Mus musculus histone cluster 1, H2ba (Hist1h2ba), mRNA [NM_175663]	3.20952
Acat2	Mus musculus acetyl-Coenzyme A acetyltransferase 2 (Acat2), mRNA [NM_009338]	3.19743
Cav1	Mus musculus caveolin, caveolae protein 1 (Cav1), mRNA [NM_007616]	3.18932
Entpd5	Mus musculus ectonucleoside triphosphate diphosphohydrolase 5 (Entpd5), transcript variant 1, mRNA [NM_007647]	3.18692
Uqcrfs1	Mus musculus ubiquinol-cytochrome c reductase, Rieske iron-sulfur polypeptide 1 (Uqcrfs1), mRNA [NM_025710]	3.1858
Fbxo4	Mus musculus adult male testis cDNA, RIKEN full-length enriched library, clone:4930539E23 product:unclassifiable, full insert sequence. [AK015995]	3.18502
C130065N10Rik	Mus musculus 16 days embryo head cDNA, RIKEN full-length enriched library, clone:C130060I05 product:unclassifiable, full insert sequence. [AK048435]	3.18416
1500026H17Rik	Mus musculus adult male cerebellum cDNA, RIKEN full-length enriched library, clone:1500026H17 product:unclassifiable, full insert sequence. [AK005299]	3.18331
Slc25a19	Mus musculus solute carrier family 25 (mitochondrial thiamine pyrophosphate carrier), member 19 (Slc25a19), mRNA [NM_026071]	3.18308
Nsdhl	Mus musculus activated spleen cDNA, RIKEN full-length enriched library, clone:F830111P16 product:unclassifiable, full insert sequence [AK156993]	3.18196
Zfp423	Mus musculus zinc finger protein 423 (Zfp423), mRNA [NM_033327]	3.18079
Impg2	Mus musculus interphotoreceptor matrix proteoglycan 2 (Impg2), mRNA [NM_174876]	3.17786
Pdhx	Mus musculus pyruvate dehydrogenase complex, component X (Pdhx), mRNA [NM_175094]	3.17654
Qk	Mus musculus quaking (Qk), mRNA [NM_021881]	3.17486
Acat3	Mus musculus acetyl-Coenzyme A acetyltransferase 3 (Acat3), mRNA [NM_153151]	3.1731
Rreb1	Mus musculus ras responsive element binding protein 1 (Rreb1), transcript variant 1, mRNA [NM_001013392]	3.17018
Hibch	Mus musculus 3-hydroxyisobutyryl-Coenzyme A hydrolase (Hibch), mRNA [NM_146108]	3.16957
Ankrd57	Mus musculus adult pancreas islet cells cDNA, RIKEN full-length enriched library, clone:C820004L04 product:hypothetical Yeast DNA-binding domain containing protein, full insert sequence [AK050497]	3.16021
9330129D05Rik	Mus musculus adult male diencephalon cDNA, RIKEN full-length enriched library, clone:9330129D05 product:hypothetical Acyl-CoA dehydrogenase containing protein, full insert sequence. [AK033963]	3.16008
Acyp2	Mus musculus acylphosphatase 2, muscle type (Acyp2), mRNA [NM_029344]	3.15514
Mrps6	Mus musculus mitochondrial ribosomal protein S6 (Mrps6), mRNA [NM_080456]	3.15268
Atpaf2	Mus musculus ATP synthase mitochondrial F1 complex assembly factor 2 (Atpaf2), mRNA [NM_145427]	3.15209
AK084707	Mus musculus 13 days embryo heart cDNA, RIKEN full-length enriched library, clone:D330034M15 product:unclassifiable, full insert sequence. [AK084707]	3.14664
Msra	Mus musculus methionine sulfoxide reductase A (Msra), mRNA [NM_026322]	3.14516
AK080994	Mus musculus 10 days neonate cerebellum cDNA, RIKEN full-length enriched library, clone:B930001I05 product:simple repeat sequence-containing transcript, full insert sequence. [AK080994]	3.14451
Abcb9	Mus musculus ATP-binding cassette, sub-family B (MDR/TAP), member 9 (Abcb9), mRNA [NM_019875]	3.14286
AK199310	Mus musculus cDNA, clone:Y1G0130M16, strand:unspecified. [AK199310]	3.14265
2810055G20Rik	Mus musculus 10, 11 days embryo whole body cDNA, RIKEN full-length enriched library, clone:2810055G20 product:unclassifiable, full insert sequence. [AK012955]	3.13871
Ccbl2	Mus musculus cysteine conjugate-beta lyase 2 (Ccbl2), mRNA [NM_173763]	3.13816
Olfm3	Mus musculus olfactomedin 3 (Olfm3), transcript variant B, mRNA [NM_153157]	3.13736
AK034316	Mus musculus adult male diencephalon cDNA, RIKEN full-length enriched library, clone:9330176J24 product:unclassifiable, full insert sequence [AK034316]	3.13657
Slc1a5	Mus musculus solute carrier family 1 (neutral amino acid transporter), member 5 (Slc1a5), mRNA [NM_009201]	3.1359
Aspa	Mus musculus aspartoacylase (aminoacylase) 2 (Aspa), mRNA [NM_023113]	3.13579
E030003E18Rik	Mus musculus 2 days pregnant adult female oviduct cDNA, RIKEN full-length enriched library, clone:E230034K22 product:unclassifiable, full insert sequence. [AK087651]	3.13248
Hmgcs1	Mus musculus 3-hydroxy-3-methylglutaryl-Coenzyme A synthase 1 (Hmgcs1), mRNA [NM_145942]	3.13022
Mertk	Mus musculus c-mer proto-oncogene tyrosine kinase (Mertk), mRNA [NM_008587]	3.11597
Pccb	Mus musculus propionyl Coenzyme A carboxylase, beta polypeptide (Pccb), mRNA [NM_025835]	3.1151
2310005P05Rik	Mus musculus RIKEN cDNA 2310005P05 gene (2310005P05Rik), mRNA [NM_026189]	3.11471
Afap1l2	Mus musculus actin filament associated protein 1-like 2 (Afap1l2), mRNA [NM_146102]	3.11358
D030005H02Rik	Mus musculus 9 days embryo whole body cDNA, RIKEN full-length enriched library, clone:D030005H02 product:unclassifiable, full insert sequence. [AK050699]	3.10784
Nsdhl	Mus musculus NAD(P) dependent steroid dehydrogenase-like (Nsdhl), mRNA [NM_010941]	3.10329
Epb4.9	Mus musculus erythrocyte protein band 4.9 (Epb4.9), mRNA [NM_013514]	3.10221
Etfb	Mus musculus electron transferring flavoprotein, beta polypeptide (Etfb), mRNA [NM_026695]	3.09333
Adam23	Mus musculus 9 days embryo whole body cDNA, RIKEN full-length enriched library, clone:D030020C12 product:a disintegrin and metalloprotease domain 23, full insert sequence. [AK083458]	3.08958
Hdhd3	Mus musculus haloacid dehalogenase-like hydrolase domain containing 3 (Hdhd3), mRNA [NM_024257]	3.08944
Gpr56	Mus musculus G protein-coupled receptor 56 (Gpr56), mRNA [NM_018882]	3.08239
1700006H03Rik	Mus musculus adult male testis cDNA, RIKEN full-length enriched library, clone:1700006H03 product:hypothetical protein, full insert sequence. [AK005675]	3.07834
EG626359	Mus musculus predicted gene, EG626359 (EG626359), mRNA [NM_001037927]	3.07212
Hoxd3	Mus musculus homeo box D3 (Hoxd3), mRNA [NM_010468]	3.07207
Prkag2	Mus musculus protein kinase, AMP-activated, gamma 2 non-catalytic subunit (Prkag2), mRNA [NM_145401]	3.0709
Anks6	Mus musculus 12 days embryo male wolffian duct includes surrounding region cDNA, RIKEN full-length enriched library, clone:6720486H14 product:unclassifiable, full insert sequence. [AK032990]	3.06969
Brp44l	Mus musculus brain protein 44-like (Brp44l), mRNA [NM_018819]	3.06921
Aox1	Mus musculus aldehyde oxidase 1 (Aox1), mRNA [NM_009676]	3.06429
1500005A01Rik	Mus musculus RIKEN cDNA 1500005A01 gene (1500005A01Rik), mRNA [NM_033146]	3.06392
Dot1l	Mus musculus DOT1-like, histone H3 methyltransferase (S. cerevisiae) (Dot1l), mRNA [NM_199322]	3.06032
Lingo2	Mus musculus leucine rich repeat and Ig domain containing 2 (Lingo2), mRNA [NM_175516]	3.06019
Itgae	Mus musculus integrin, alpha E, epithelial-associated (Itgae), transcript variant 1, mRNA [NM_008399]	3.05964
Trim9	Mus musculus mRNA for mKIAA0282 protein. [AK129109]	3.05582
Igf1	Mus musculus adult male liver tumor cDNA, RIKEN full-length enriched library, clone:C730016P09 product:unclassifiable, full insert sequence [AK050118]	3.0545
Dppa5	Mus musculus developmental pluripotency associated 5 (Dppa5), mRNA [NM_025274]	3.04731
Negr1	Mus musculus neuronal growth regulator 1 (Negr1), transcript variant 2, mRNA [NM_177274]	3.04519
Zhx3	Mus musculus zinc fingers and homeoboxes 3 (Zhx3), mRNA [NM_177263]	3.04006
Lrtm1	Mus musculus leucine-rich repeats and transmembrane domains 1 (Lrtm1), mRNA [NM_176920]	3.03711
Phldb1	Mus musculus pleckstrin homology-like domain, family B, member 1 (Phldb1), mRNA [NM_153537]	3.03497
Hist1h2ae	Mus musculus histone cluster 1, H2ae (Hist1h2ae), mRNA [NM_178187]	3.03354
Slc22a4	Mus musculus solute carrier family 22 (organic cation transporter), member 4 (Slc22a4), mRNA [NM_019687]	3.02577
Olfr1153	Mus musculus olfactory receptor 1153 (Olfr1153), mRNA [NM_146640]	3.02573
Dnmt3a	Mus musculus DNA methyltransferase 3A (Dnmt3a), transcript variant 1, mRNA [NM_007872]	3.024
Sfxn1	Mus musculus sideroflexin 1 (Sfxn1), mRNA [NM_027324]	3.02335
Tlcd1	Mus musculus adult male kidney cDNA, RIKEN full-length enriched library, clone:0610030G03 product:RIKEN cDNA 0610030G03 gene, full insert sequence. [AK002703]	3.02291
AK037161	Mus musculus 6 days neonate skin cDNA, RIKEN full-length enriched library, clone:A030003B01 product:unclassifiable, full insert sequence. [AK037161]	3.02235
6030422H21Rik	Mus musculus 13 days embryo male testis cDNA, RIKEN full-length enriched library, clone:6030422H21 product:unclassifiable, full insert sequence. [AK031392]	3.01972
A830018L16Rik	Mus musculus RIKEN cDNA A830018L16 gene (A830018L16Rik), mRNA [NM_177173]	3.01629
Obfc2a	Mus musculus oligonucleotide/oligosaccharide-binding fold containing 2A (Obfc2a), mRNA [NM_028696]	3.01252
Vstm2	Mus musculus V-set and transmembrane domain containing 2 (Vstm2), mRNA [NM_145967]	3.00606
Acbd7	Mus musculus adult male epididymis cDNA, RIKEN full-length enriched library, clone:9230116B18 product:similar to ACYL-COA-BINDING PROTEIN HOMOLOG (ACBP) (DIAZEPAM BINDING INHIBITOR HOMOLOG) (DBI) [Rana ridibunda], full insert sequence. [AK020348]	3.00143
Ugt2b37	Mus musculus UDP glucuronosyltransferase 2 family, polypeptide B37 (Ugt2b37), mRNA [NM_053215]	2.99988
Prl3d2	Mus musculus placental lactogen-I beta (Plib), mRNA [NM_172155]	2.99914
4631427C17Rik	Mus musculus brain cDNA, clone MNCb-5555. [AB041551]	2.99877
Enpp2	Mus musculus ectonucleotide pyrophosphatase/phosphodiesterase 2 (Enpp2), mRNA [NM_015744]	2.99759
Ppa1	Mus musculus pyrophosphatase (inorganic) 1 (Ppa1), mRNA [NM_026438]	2.99691
Cbr3	Mus musculus carbonyl reductase 3 (Cbr3), mRNA [NM_173047]	2.9961
Itih4	Mus musculus inter alpha-trypsin inhibitor, heavy chain 4 (Itih4), mRNA [NM_018746]	2.99587
Snf1lk2	Mus musculus SNF1-like kinase 2 (Snf1lk2), mRNA [NM_178710]	2.99338
Olfr521	Mus musculus olfactory receptor 521 (Olfr521), mRNA [NM_146356]	2.99071
Gpx7	Mus musculus glutathione peroxidase 7 (Gpx7), mRNA [NM_024198]	2.98614
Sema4a	Mus musculus sema domain, immunoglobulin domain (Ig), transmembrane domain (TM) and short cytoplasmic domain, (semaphorin) 4A (Sema4a), mRNA [NM_013658]	2.98507
Thrb	Mus musculus thyroid hormone receptor beta (Thrb), mRNA [NM_009380]	2.98234
Ascl2	Mus musculus achaete-scute complex homolog-like 2 (Drosophila) (Ascl2), mRNA [NM_008554]	2.98033
Ensa	Mus musculus endosulfine alpha (Ensa), transcript variant 1, mRNA [NM_019561]	2.97627
2310002J21Rik	Mus musculus RIKEN cDNA 2310002J21 gene, mRNA (cDNA clone IMAGE:4512134), partial cds [BC037041]	2.97154
9630023C09Rik	Mus musculus 13 days embryo heart cDNA, RIKEN full-length enriched library, clone:D330021P03 product:unclassifiable, full insert sequence [AK084616]	2.97107
Aifm2	Mus musculus apoptosis-inducing factor, mitochondrion-associated 2 (Aifm2), transcript variant 1, mRNA [NM_153779]	2.96866
Lrrc44	Mus musculus leucine rich repeat containing 44 (Lrrc44), mRNA [NM_028938]	2.96824
Hamp2	Mus musculus hepcidin antimicrobial peptide 2 (Hamp2), mRNA [NM_183257]	2.96766
BF642829	Mus musculus adult male testis cDNA, RIKEN full-length enriched library, clone:4930573J08 product:unclassifiable, full insert sequence. [AK133105]	2.96584
1300001I01Rik	Mus musculus RIKEN cDNA 1300001I01 gene (1300001I01Rik), mRNA [NM_001081158]	2.96465
Tspan14	Mus musculus tetraspanin 14 (Tspan14), mRNA [NM_145928]	2.96096
Lrrc39	Mus musculus leucine rich repeat containing 39 (Lrrc39), transcript variant 2, mRNA [NM_175413]	2.95278
B3gnt4	Mus musculus UDP-GlcNAc:betaGal beta-1,3-N-acetylglucosaminyltransferase 4 (B3gnt4), mRNA [NM_198611]	2.95032
Card14	Mus musculus caspase recruitment domain family, member 14 (Card14), mRNA [NM_130886]	2.95029
1500002C15Rik	Mus musculus adult male thymus cDNA, RIKEN full-length enriched library, clone:5830450I24 product:hypothetical protein, full insert sequence. [AK161750]	2.94757
Acadvl	Mus musculus acyl-Coenzyme A dehydrogenase, very long chain (Acadvl), mRNA [NM_017366]	2.94572
Dolpp1	Mus musculus dolichyl pyrophosphate phosphatase 1 (Dolpp1), mRNA [NM_020329]	2.93615
Pdss1	Mus musculus prenyl (solanesyl) diphosphate synthase, subunit 1 (Pdss1), mRNA [NM_019501]	2.93403
Cga	Mus musculus glycoprotein hormones, alpha subunit (Cga), mRNA [NM_009889]	2.93354
Kbtbd8	Mus musculus kelch repeat and BTB (POZ) domain containing 8 (Kbtbd8), mRNA [NM_001008785]	2.93239
Akap12	Mus musculus A kinase (PRKA) anchor protein (gravin) 12 (Akap12), mRNA [NM_031185]	2.92292
AI464131	PREDICTED: Mus musculus expressed sequence AI464131, transcript variant 1 (AI464131), mRNA [XM_283952]	2.9204
0610042G04Rik	Mus musculus adult male kidney cDNA, RIKEN full-length enriched library, clone:0610042G04 product:hypothetical protein, full insert sequence. [AK002909]	2.91561
Suclg1	Mus musculus succinate-CoA ligase, GDP-forming, alpha subunit (Suclg1), mRNA [NM_019879]	2.91531
Timp3	Mus musculus tissue inhibitor of metalloproteinase 3 (Timp3), mRNA [NM_011595]	2.91451
Mapk6	Mus musculus 10 days embryo whole body cDNA, RIKEN full-length enriched library, clone:2610021I23 product:unclassifiable, full insert sequence [AK011505]	2.91264
Lass4	Mus musculus 16 days neonate cerebellum cDNA, RIKEN full-length enriched library, clone:9630036I10 product:longevity assurance homolog 4 (S. cerevisiae), full insert sequence [AK036108]	2.91178
Cpt2	Mus musculus carnitine palmitoyltransferase 2 (Cpt2), mRNA [NM_009949]	2.90914
Ak3	AGENCOURT_10517489 NIH_MGC_169 Mus musculus cDNA clone IMAGE:6706854 5', mRNA sequence [BU938682]	2.90773
Hadh	Mus musculus hydroxyacyl-Coenzyme A dehydrogenase (Hadh), mRNA [NM_008212]	2.90519
Acat1	Mus musculus acetyl-Coenzyme A acetyltransferase 1 (Acat1), mRNA [NM_144784]	2.90417
Cycs	Mus musculus cytochrome c, somatic (Cycs), mRNA [NM_007808]	2.90036
Syde2	PREDICTED: Mus musculus synapse defective 1, Rho GTPase, homolog 2 (C. elegans) (Syde2), mRNA [XM_001004384]	2.89911
Map3k5	Mus musculus mitogen activated protein kinase kinase kinase 5 (Map3k5), mRNA [NM_008580]	2.8977
9130213B05Rik	Mus musculus RIKEN cDNA 9130213B05 gene (9130213B05Rik), mRNA [NM_145562]	2.89769
Prei4	Mus musculus preimplantation protein 4 (Prei4), transcript variant 2, mRNA [NM_028802]	2.89596
Fasn	Mus musculus fatty acid synthase (Fasn), mRNA [NM_007988]	2.89331
Ppif	Mus musculus peptidylprolyl isomerase F (cyclophilin F) (Ppif), mRNA [NM_134084]	2.89209
Abhd3	Mus musculus abhydrolase domain containing 3 (Abhd3), mRNA [NM_134130]	2.89052
Lyrm5	Mus musculus LYR motif containing 5 (Lyrm5), mRNA [NM_133688]	2.88852
Prei4	Mus musculus adult male tongue cDNA, RIKEN full-length enriched library, clone:2310004G06 product:weakly similar to KIAA1434 PROTEIN (FRAGMENT) [Homo sapiens], full insert sequence. [AK009137]	2.88787
Ccdc101	Mus musculus adult male urinary bladder cDNA, RIKEN full-length enriched library, clone:9530025I05 product:hypothetical protein, full insert sequence. [AK020571]	2.88677
5430420C16Rik	Mus musculus RIKEN cDNA 5430420C16 gene (5430420C16Rik), mRNA [NM_175165]	2.88274
Sh3glb2	Mus musculus SH3-domain GRB2-like endophilin B2 (Sh3glb2), mRNA [NM_139302]	2.88113
8430416G17Rik	Mus musculus 16 days embryo lung cDNA, RIKEN full-length enriched library, clone:8430416G17 product:unclassifiable, full insert sequence. [AK018420]	2.87734
Prei4	Mus musculus preimplantation protein 4 (Prei4), transcript variant 2, mRNA [NM_028802]	2.87661
Obfc2a	Mus musculus 3 days neonate thymus cDNA, RIKEN full-length enriched library, clone:A630084H02 product:unclassifiable, full insert sequence. [AK042351]	2.87618
Echs1	Mus musculus enoyl Coenzyme A hydratase, short chain, 1, mitochondrial (Echs1), mRNA [NM_053119]	2.87543
Mrpl12	Mus musculus mitochondrial ribosomal protein L12 (Mrpl12), mRNA [NM_027204]	2.87045
Bcl11b	Mus musculus B-cell leukemia/lymphoma 11B (Bcl11b), transcript variant 2, mRNA [NM_021399]	2.86456
BC030863	PREDICTED: Mus musculus cDNA sequence BC030863, transcript variant 2 (BC030863), mRNA [XM_622935]	2.86401
Egfr	Mus musculus epidermal growth factor receptor (Egfr), transcript variant 1, mRNA [NM_207655]	2.86382
Adamts12	Mus musculus a disintegrin-like and metallopeptidase (reprolysin type) with thrombospondin type 1 motif, 12 (Adamts12), mRNA [NM_175501]	2.86262
Sfxn1	Mus musculus sideroflexin 1 (Sfxn1), mRNA [NM_027324]	2.86216
AK050110	Mus musculus adult male liver tumor cDNA, RIKEN full-length enriched library, clone:C730016G14 product:hypothetical protein, full insert sequence. [AK050110]	2.86083
D830050J10Rik	Mus musculus 16 days neonate heart cDNA, RIKEN full-length enriched library, clone:D830015D18 product:hypothetical protein, full insert sequence. [AK142706]	2.86063
Garnl1	Mus musculus adult male testis cDNA, RIKEN full-length enriched library, clone:4930400K19 product:hypothetical Arginine-rich region containing protein, full insert sequence. [AK015025]	2.85734
Tmem135	Mus musculus transmembrane protein 135 (Tmem135), mRNA [NM_028343]	2.85579
Bckdha	Mus musculus branched chain ketoacid dehydrogenase E1, alpha polypeptide (Bckdha), mRNA [NM_007533]	2.85572
Lgr4	Mus musculus leucine-rich repeat-containing G protein-coupled receptor 4 (Lgr4), mRNA [NM_172671]	2.85562
Cyc1	Mus musculus cytochrome c-1 (Cyc1), mRNA [NM_025567]	2.85193
Arhgap30	Mus musculus Rho GTPase activating protein 30 (Arhgap30), mRNA [NM_001005508]	2.84969
Ankrd44	Mus musculus 16 days neonate thymus cDNA, RIKEN full-length enriched library, clone:A130096K20 product:hypothetical Ankyrin repeat profile/Ankyrin-repeat/Ankyrin repeat region circular profile/Yeast DNA-binding domain containing protein, full insert...	2.844
Nat3	Mus musculus N-acetyltransferase 3 (Nat3), mRNA [NM_008674]	2.84026
B230208H11Rik	Mus musculus adult male corpora quadrigemina cDNA, RIKEN full-length enriched library, clone:B230208H11 product:unclassifiable, full insert sequence [AK045519]	2.83808
Hist1h2bk	Mus musculus histone cluster 1, H2bk (Hist1h2bk), mRNA [NM_175665]	2.83614
Kcnc2	Mus musculus potassium voltage gated channel, Shaw-related subfamily, member 2 (Kcnc2), mRNA [NM_001025581]	2.83377
Zfp667	Mus musculus zinc finger protein 667 (Zfp667), mRNA [NM_001024928]	2.83196
Hist3h2bb	Mus musculus histone cluster 3, H2bb (Hist3h2bb), mRNA [NM_206882]	2.82923
Taldo1	Mus musculus transaldolase 1 (Taldo1), mRNA [NM_011528]	2.82584
Gale	Mus musculus galactose-4-epimerase, UDP (Gale), mRNA [NM_178389]	2.8247
Ell2	Mus musculus elongation factor RNA polymerase II 2 (Ell2), mRNA [NM_138953]	2.82175
BC031426	Mus musculus, clone IMAGE:4010479, mRNA, partial cds. [BC031426]	2.81592
Chrdl1	Mus musculus chordin-like 1, mRNA (cDNA clone IMAGE:6511005). [BC050818]	2.81287
Spa17	Mus musculus sperm autoantigenic protein 17 (Spa17), mRNA [NM_011449]	2.81242
1700041E20Rik	Mus musculus adult male testis cDNA, RIKEN full-length enriched library, clone:1700041E20 product:hypothetical EF-hand containing protein, full insert sequence. [AK006670]	2.80913
5430427O19Rik	Mus musculus B6-derived CD11 +ve dendritic cells cDNA, RIKEN full-length enriched library, clone:F730005H23 product:hypothetical Short-chain dehydrogenase/reductase SDR containing protein, full insert sequence. [AK155591]	2.80879
Tns1	Mus musculus 0 day neonate lung cDNA, RIKEN full-length enriched library, clone:E030003A04 product:hypothetical (Phosphotyrosine protein) phosphatases II structure containing protein, full insert sequence. [AK053112]	2.80807
Hist1h2bp	Mus musculus adult male testis cDNA, RIKEN full-length enriched library, clone:4930408P03 product:HISTONE H2B (FRAGMENT) homolog [Mus musculus], full insert sequence. [AK076671]	2.80751
1700040I03Rik	Mus musculus RIKEN cDNA 1700040I03 gene (1700040I03Rik), mRNA [NM_028505]	2.80527
Brp44	Mus musculus brain protein 44 (Brp44), mRNA [NM_027430]	2.80472
Idh3b	Mus musculus isocitrate dehydrogenase 3 (NAD+) beta (Idh3b), mRNA [NM_130884]	2.80381
Hist1h2bk	Mus musculus histone cluster 1, H2bk (Hist1h2bk), mRNA [NM_175665]	2.80104
Htatip2	Mus musculus HIV-1 tat interactive protein 2, homolog (human) (Htatip2), mRNA [NM_016865]	2.80044
Tmem69	Mus musculus transmembrane protein 69 (Tmem69), mRNA [NM_177670]	2.79842
Bcat2	Mus musculus branched chain aminotransferase 2, mitochondrial (Bcat2), mRNA [NM_009737]	2.79403
Zhx3	Mus musculus cDNA, RIKEN full-length enriched library, clone:M5C1003G16 product:zinc fingers and homeoboxes 3, full insert sequence [AK147259]	2.79341
Nat1	Mus musculus N-acetyltransferase 1 (arylamine N-acetyltransferase) (Nat1), mRNA [NM_008673]	2.79325
Meig1	Mus musculus meiosis expressed gene 1 (Meig1), mRNA [NM_008579]	2.79263
Fabp3	Mus musculus fatty acid binding protein 3, muscle and heart (Fabp3), mRNA [NM_010174]	2.79232
Hmgcs1	Mus musculus 15 days embryo male testis cDNA, RIKEN full-length enriched library, clone:8030402P03 product:similar to hydroxymethylglutaryl-CoA synthase (EC 4.1.3.5) (fragment) [Gallus gallus], full insert sequence. [AK078743]	2.79214
Uqcr	Mus musculus ubiquinol-cytochrome c reductase (6.4kD) subunit (Uqcr), mRNA [NM_025650]	2.79055
Pdcd4	Mus musculus mRNA for Topoisomerase-inhibitor suppressed, complete cds. [D86344]	2.7895
Plp1	Mus musculus proteolipid protein (myelin) 1 (Plp1), mRNA [NM_011123]	2.78538
D19Wsu12e	Mus musculus DNA segment, Chr 19, Wayne State University 12, expressed (D19Wsu12e), mRNA [NM_001081213]	2.782
Ophn1	Mus musculus oligophrenin 1 (Ophn1), mRNA [NM_052976]	2.78016
A730041O05Rik	Mus musculus 7 days neonate cerebellum cDNA, RIKEN full-length enriched library, clone:A730041O05 product:unclassifiable, full insert sequence. [AK042939]	2.77566
Hist1h2bm	Mus musculus histone cluster 1, H2bm (Hist1h2bm), mRNA [NM_178200]	2.77485
Nol6	Mus musculus nucleolar protein family 6 (RNA-associated) (Nol6), mRNA [NM_139236]	2.77354
Tlcd1	Mus musculus TLC domain containing 1 (Tlcd1), mRNA [NM_026708]	2.77183
Arrb1	Mus musculus arrestin, beta 1 (Arrb1), transcript variant a, mRNA [NM_177231]	2.76751
Ppef2	Mus musculus protein phosphatase, EF hand calcium-binding domain 2 (Ppef2), mRNA [NM_011148]	2.76686
Pim3	Mus musculus proviral integration site 3 (Pim3), mRNA [NM_145478]	2.76149
Car1	Mus musculus carbonic anhydrase 1 (Car1), transcript variant 1, mRNA [NM_009799]	2.75997
Cyp1b1	Mus musculus adult male testis cDNA, RIKEN full-length enriched library, clone:4933406K16 product:cytochrome P450, 1b1, benz[a]anthracene inducible, full insert sequence. [AK016699]	2.75954
Akp2	Mus musculus alkaline phosphatase 2, liver (Akp2), mRNA [NM_007431]	2.7591
1500003O03Rik	Mus musculus RIKEN cDNA 1500003O03 gene (1500003O03Rik), mRNA [NM_019769]	2.75722
Dmxl2	PREDICTED: Mus musculus Dmx-like 2 (Dmxl2), mRNA [XM_358382]	2.75469
Acat3	Mus musculus acetyl-Coenzyme A acetyltransferase 3 (Acat3), mRNA [NM_153151]	2.75348
Prps1	Mus musculus phosphoribosyl pyrophosphate synthetase 1 (Prps1), mRNA [NM_021463]	2.74762
Rcbtb2	Mus musculus 10, 11 days embryo whole body cDNA, RIKEN full-length enriched library, clone:2810420M18 product:unclassifiable, full insert sequence. [AK013119]	2.74092
Rdh5	Mus musculus retinol dehydrogenase 5 (Rdh5), mRNA [NM_134006]	2.73995
Ndufab1	Mus musculus adult male stomach cDNA, RIKEN full-length enriched library, clone:2210401F17 product:ACYL CARRIER PROTEIN (ACP) homolog [Mus musculus], full insert sequence [AK008788]	2.73442
Qk	Mus musculus 11 days embryo whole body cDNA, RIKEN full-length enriched library, clone:2700044K04 product:quaking, full insert sequence. [AK012373]	2.73357
Idi1	Mus musculus isopentenyl-diphosphate delta isomerase (Idi1), transcript variant 2, mRNA [NM_177960]	2.73307
Zadh1	Mus musculus zinc binding alcohol dehydrogenase, domain containing 1 (Zadh1), mRNA [NM_029880]	2.73175
Ldb3	Mus musculus LIM domain binding 3 (Ldb3), transcript variant 1, mRNA [NM_011918]	2.73151
Cd302	Mus musculus CD302 antigen (Cd302), mRNA [NM_025422]	2.73108
Adora1	Mus musculus adenosine A1 receptor (Adora1), transcript variant 1, mRNA [NM_001008533]	2.72802
Prei4	Mus musculus preimplantation protein 4 (Prei4), transcript variant 4, mRNA [NM_001042672]	2.7264
AK086129	Mus musculus 15 days embryo head cDNA, RIKEN full-length enriched library, clone:D930007H16 product:unclassifiable, full insert sequence. [AK086129]	2.72639
Fzd4	Mus musculus frizzled homolog 4 (Drosophila) (Fzd4), mRNA [NM_008055]	2.72617
Akr7a5	Mus musculus aldo-keto reductase family 7, member A5 (aflatoxin aldehyde reductase) (Akr7a5), mRNA [NM_025337]	2.72601
Siglec1	Mus musculus sialic acid binding Ig-like lectin 1, sialoadhesin (Siglec1), mRNA [NM_011426]	2.72517
4930539H15Rik	Mus musculus adult male testis cDNA, RIKEN full-length enriched library, clone:4930539H15 product:unclassifiable, full insert sequence. [AK019727]	2.72453
D730045B01Rik	Mus musculus 4 days neonate male adipose cDNA, RIKEN full-length enriched library, clone:B430203H04 product:hypothetical protein, full insert sequence [AK080901]	2.72406
Smtnl1	Mus musculus smoothelin-like 1 (Smtnl1), mRNA [NM_024230]	2.72315
Igj	Mus musculus immunoglobulin joining chain (Igj), mRNA [NM_152839]	2.72268
Uqcrc2	Mus musculus ubiquinol cytochrome c reductase core protein 2 (Uqcrc2), mRNA [NM_025899]	2.71674
Mapk6	Mus musculus mitogen-activated protein kinase 6 (Mapk6), transcript variant 1, mRNA [NM_015806]	2.71672
Aco2	Mus musculus aconitase 2, mitochondrial (Aco2), mRNA [NM_080633]	2.71542
Fgfrl1	Mus musculus fibroblast growth factor receptor-like 1 (Fgfrl1), mRNA [NM_054071]	2.7152
B3gnt4	Mus musculus UDP-GlcNAc:betaGal beta-1,3-N-acetylglucosaminyltransferase 4 (B3gnt4), mRNA [NM_198611]	2.70932
AK076662	Mus musculus adult male testis cDNA, RIKEN full-length enriched library, clone:4930405N22 product:peptidylprolyl isomerase A, full insert sequence. [AK076662]	2.70718
AK081392	Mus musculus 16 days embryo head cDNA, RIKEN full-length enriched library, clone:C130013H08 product:unclassifiable, full insert sequence. [AK081392]	2.70439
4931431C16Rik	Mus musculus adult male testis cDNA, RIKEN full-length enriched library, clone:4933413H04 product:hypothetical protein, full insert sequence [AK030185]	2.70004
Olfm2	Mus musculus olfactomedin 2 (Olfm2), mRNA [NM_173777]	2.69912
Tcf3	Mus musculus transcription factor 3 (Tcf3), transcript variant 2, mRNA [NM_009332]	2.69874
Megf9	Mus musculus multiple EGF-like-domains 9 (Megf9), mRNA [NM_172694]	2.69638
AK154840	Mus musculus NOD-derived CD11c +ve dendritic cells cDNA, RIKEN full-length enriched library, clone:F630108O13 product:mitochondrial ribosomal protein L15, full insert sequence. [AK154840]	2.6953
Mmp8	Mus musculus matrix metallopeptidase 8 (Mmp8), mRNA [NM_008611]	2.69217
Kitl	Mus musculus kit ligand (Kitl), mRNA [NM_013598]	2.69062
Etv3	Mus musculus ets variant gene 3 (Etv3), transcript variant 2, mRNA [NM_012051]	2.68898
Hagh	Mus musculus hydroxyacyl glutathione hydrolase (Hagh), mRNA [NM_024284]	2.68767
3110043A19Rik	Mus musculus 13 days embryo head cDNA, RIKEN full-length enriched library, clone:3110043A19 product:hypothetical protein, full insert sequence. [AK014168]	2.68735
Nepn	Mus musculus nephrocan (Nepn), mRNA [NM_025684]	2.68692
AK199677	Mus musculus cDNA, clone:Y1G0132A19, strand:unspecified. [AK199677]	2.6867
Cachd1	PREDICTED: Mus musculus cache domain containing 1, transcript variant 3 (Cachd1), mRNA [XM_991907]	2.68627
2410133F24Rik	Mus musculus ES cells cDNA, RIKEN full-length enriched library, clone:2410133F24 product:unclassifiable, full insert sequence [AK010793]	2.68501
2410003P15Rik	Mus musculus RIKEN cDNA 2410003P15 gene (2410003P15Rik), mRNA [NM_018888]	2.68037
Rnf122	Mus musculus ring finger protein 122 (Rnf122), mRNA [NM_175136]	2.67972
Mboat5	Mus musculus membrane bound O-acyltransferase domain containing 5 (Mboat5), mRNA [NM_145130]	2.67541
L2hgdh	Mus musculus L-2-hydroxyglutarate dehydrogenase (L2hgdh), mRNA [NM_145443]	2.67323
Kcnc2	Mus musculus potassium voltage gated channel, Shaw-related subfamily, member 2 (Kcnc2), mRNA [NM_001025581]	2.67137
BC025833	Mus musculus cDNA sequence BC025833 (BC025833), mRNA [NM_145987]	2.66935
Lrrc61	Mus musculus leucine rich repeat containing 61 (Lrrc61), mRNA [NM_177736]	2.66927
Epor	Mus musculus erythropoietin receptor (Epor), mRNA [NM_010149]	2.66822
BC004015	Mus musculus cDNA clone MGC:7593 IMAGE:3493893, complete cds [BC004015]	2.66806
Cav1	Mus musculus caveolin, caveolae protein 1 (Cav1), mRNA [NM_007616]	2.66627
C230012O17Rik	Mus musculus adult retina cDNA, RIKEN full-length enriched library, clone:A930029O14 product:unclassifiable, full insert sequence. [AK044654]	2.66605
2810055G20Rik	Mus musculus 15 days embryo male testis cDNA, RIKEN full-length enriched library, clone:8030467K01 product:hypothetical protein, full insert sequence. [AK033222]	2.6657
Hp	Mus musculus haptoglobin (Hp), mRNA [NM_017370]	2.66151
Comp	Mus musculus cartilage oligomeric matrix protein (Comp), mRNA [NM_016685]	2.66147
Usp2	Mus musculus ubiquitin specific peptidase 2 (Usp2), transcript variant 1, mRNA [NM_016808]	2.66141
Amy1	Mus musculus amylase 1, salivary (Amy1), mRNA [NM_007446]	2.66126
Bag4	Mus musculus BCL2-associated athanogene 4 (Bag4), mRNA [NM_026121]	2.66019
2810488G03Rik	Mus musculus 10, 11 days embryo whole body cDNA, RIKEN full-length enriched library, clone:2810488G03 product:inferred: RIKEN cDNA 2810488G03 gene, full insert sequence. [AK013449]	2.66002
Mpdu1	Mus musculus mannose-P-dolichol utilization defect 1 (Mpdu1), mRNA [NM_011900]	2.65721
S100a8	Mus musculus S100 calcium binding protein A8 (calgranulin A) (S100a8), mRNA [NM_013650]	2.65688
Srpx	Mus musculus sushi-repeat-containing protein (Srpx), mRNA [NM_016911]	2.6566
Psen2	Mus musculus presenilin 2 (Psen2), mRNA [NM_011183]	2.65308
Yipf7	Mus musculus Yip1 domain family, member 7 (Yipf7), mRNA [NM_023784]	2.64805
Arhgap30	Mus musculus Rho GTPase activating protein 30 (Arhgap30), mRNA [NM_001005508]	2.64734
Isoc2a	PREDICTED: Mus musculus similar to isochorismatase domain containing 2 (LOC664994), mRNA [XM_973921]	2.64691
Csad	Mus musculus cysteine sulfinic acid decarboxylase (Csad), mRNA [NM_144942]	2.64549
Ebf1	Mus musculus early B-cell factor 1 (Ebf1), mRNA [NM_007897]	2.64486
ENSMUST00000094445	RIKEN cDNA 9230110K08 gene [Source:MarkerSymbol;Acc:MGI:1925157] [ENSMUST00000094445]	2.64477
3110001K24Rik	Mus musculus RIKEN cDNA 3110001K24 gene (3110001K24Rik), mRNA [NM_029389]	2.64442
D10Jhu81e	Mus musculus DNA segment, Chr 10, Johns Hopkins University 81 expressed (D10Jhu81e), mRNA [NM_138601]	2.64403
LOC670762	PREDICTED: Mus musculus similar to Alpha-1-acid glycoprotein 1 precursor (AGP 1) (Orosomucoid-1) (OMD 1) (LOC670762), mRNA [XR_003114]	2.64133
Tns1	Mus musculus tensin 1, mRNA (cDNA clone IMAGE:30055111), complete cds. [BC055076]	2.63935
4933427G17Rik	Mus musculus adult male testis cDNA, RIKEN full-length enriched library, clone:4933427G17 product:hypothetical protein, full insert sequence. [AK016951]	2.63737
Mcee	Mus musculus methylmalonyl CoA epimerase (Mcee), mRNA [NM_028626]	2.63608
Tcra	Mus musculus SJL-7A5 T cell receptor alpha chain mRNA, complete cds. [U07662]	2.63579
Appbp2	BB661265 RIKEN full-length enriched, 0 day neonate kidney Mus musculus cDNA clone D630032N06 5', mRNA sequence [BB661265]	2.6298
AK078248	Mus musculus adult male olfactory brain cDNA, RIKEN full-length enriched library, clone:6430539B01 product:perlecan (heparan sulfate proteoglycan 2), full insert sequence. [AK078248]	2.62536
AK082805	Mus musculus ES cells cDNA, RIKEN full-length enriched library, clone:C330023J09 product:weakly similar to GAG POLYPROTEIN [Mus musculus], full insert sequence [AK082805]	2.62388
Aco1	Mus musculus aconitase 1 (Aco1), mRNA [NM_007386]	2.62338
Rad51l3	Mus musculus RAD51-like 3 (S. cerevisiae) (Rad51l3), mRNA [NM_011235]	2.62167
Cugbp2	Mus musculus CUG triplet repeat, RNA binding protein 2 (Cugbp2), mRNA [NM_010160]	2.62044
1810020D17Rik	Mus musculus RIKEN cDNA 1810020D17 gene, mRNA (cDNA clone MGC:73649 IMAGE:1264501), complete cds. [BC062811]	2.61898
BC012020	Mus musculus cDNA clone IMAGE:4500967, with apparent retained intron. [BC012020]	2.61564
Csad	Mus musculus cysteine sulfinic acid decarboxylase (Csad), mRNA [NM_144942]	2.61543
Agt	Mus musculus angiotensinogen (serpin peptidase inhibitor, clade A, member 8) (Agt), mRNA [NM_007428]	2.61071
AI851682	Mus musculus adult male hypothalamus cDNA, RIKEN full-length enriched library, clone:A230053N23 product:unclassifiable, full insert sequence [AK038667]	2.60914
BC012020	Mus musculus cDNA clone IMAGE:4500967, with apparent retained intron. [BC012020]	2.60696
Pitpnm2	Mus musculus phosphatidylinositol transfer protein, membrane-associated 2 (Pitpnm2), mRNA [NM_011256]	2.60682
1700022A21Rik	PREDICTED: Mus musculus RIKEN cDNA 1700022A21 gene (1700022A21Rik), mRNA [XM_131911]	2.60372
Vstm2	Mus musculus V-set and transmembrane domain containing 2 (Vstm2), mRNA [NM_145967]	2.60368
Sc4mol	Mus musculus sterol-C4-methyl oxidase-like (Sc4mol), mRNA [NM_025436]	2.60029
Raph1	Mus musculus Ras association (RalGDS/AF-6) and pleckstrin homology domains 1 (Raph1), mRNA [NM_001045513]	2.59403
Entpd2	Mus musculus ectonucleoside triphosphate diphosphohydrolase 2 (Entpd2), mRNA [NM_009849]	2.59328
Tha1	Mus musculus threonine aldolase 1 (Tha1), mRNA [NM_027919]	2.59139
AK042328	Mus musculus 3 days neonate thymus cDNA, RIKEN full-length enriched library, clone:A630082L06 product:unclassifiable, full insert sequence. [AK042328]	2.59119
Hist2h2be	Mus musculus histone cluster 2, H2be (Hist2h2be), mRNA [NM_178214]	2.5867
AK089643	Mus musculus activated spleen cDNA, RIKEN full-length enriched library, clone:F830006K13 product:unclassifiable, full insert sequence. [AK089643]	2.58643
Sdha	Mus musculus succinate dehydrogenase complex, subunit A, flavoprotein (Fp) (Sdha), mRNA [NM_023281]	2.58596
Prdx3	Mus musculus peroxiredoxin 3 (Prdx3), mRNA [NM_007452]	2.58532
Dmxl2	Mus musculus adult male medulla oblongata cDNA, RIKEN full-length enriched library, clone:6330586A12 product:hypothetical Trp-Asp repeat (WD-repeat) structure containing protein, full insert sequence. [AK032099]	2.58516
Gcsh	Mus musculus glycine cleavage system protein H (aminomethyl carrier) (Gcsh), mRNA [NM_026572]	2.58458
LOC638632	PREDICTED: Mus musculus similar to calcium binding protein P22 (LOC638632), mRNA [XM_914717]	2.57801
AK039370	Mus musculus adult male spinal cord cDNA, RIKEN full-length enriched library, clone:A330033H09 product:nuclear receptor subfamily 2, group C, member 2, full insert sequence. [AK039370]	2.57654
Fmr1	Mus musculus fragile X mental retardation syndrome 1 homolog (Fmr1), mRNA [NM_008031]	2.57644
4933427G17Rik	Mus musculus adult male testis cDNA, RIKEN full-length enriched library, clone:4933427G17 product:hypothetical protein, full insert sequence. [AK016951]	2.57487
Ebf1	Mus musculus adult male bone cDNA, RIKEN full-length enriched library, clone:9830166E18 product:unclassifiable, full insert sequence. [AK036716]	2.5746
Uck1	Mus musculus uridine-cytidine kinase 1 (Uck1), mRNA [NM_011675]	2.57219
Cdo1	Mus musculus cysteine dioxygenase 1, cytosolic (Cdo1), mRNA [NM_033037]	2.57186
Cav2	Mus musculus mRNA for caveolin-2 isoform, complete cds. [AB049605]	2.57165
Ebpl	Mus musculus emopamil binding protein-like (Ebpl), mRNA [NM_026598]	2.57151
Igh	Mus musculus immunoglobulin heavy chain complex, mRNA (cDNA clone MGC:6727 IMAGE:3588636), complete cds. [BC004786]	2.56983
Zfp87	Mus musculus adult male stomach cDNA, RIKEN full-length enriched library, clone:2210039O17 product:weakly similar to KRUEPPEL-TYPE ZINC FINGER PROTEIN (FRAGMENT) [Homo sapiens], full insert sequence. [AK019056]	2.56772
0610005C13Rik	Mus musculus adult male kidney cDNA, RIKEN full-length enriched library, clone:0610005C13 product:unclassifiable, full insert sequence. [AK002217]	2.56673
Ndufb8	Mus musculus NADH dehydrogenase (ubiquinone) 1 beta subcomplex 8 (Ndufb8), mRNA [NM_026061]	2.56559
Slc1a3	Mus musculus 9 days embryo whole body cDNA, RIKEN full-length enriched library, clone:D030016F20 product:unclassifiable, full insert sequence [AK050752]	2.5638
Psma1	Mus musculus proteasome (prosome, macropain) subunit, alpha type 1 (Psma1), mRNA [NM_011965]	2.56313
Dnajb9	Mus musculus DnaJ (Hsp40) homolog, subfamily B, member 9 (Dnajb9), mRNA [NM_013760]	2.55821
Tns1	PREDICTED: Mus musculus tensin 1 (Tns1), mRNA [XM_619639]	2.55748
Cs	Mus musculus citrate synthase (Cs), mRNA [NM_026444]	2.55664
Apex2	Mus musculus apurinic/apyrimidinic endonuclease 2 (Apex2), mRNA [NM_029943]	2.55639
BC013529	Mus musculus cDNA sequence BC013529 (BC013529), mRNA [NM_145418]	2.5563
Gucy1b2	Mus musculus guanylate cyclase 1, soluble, beta 2 (Gucy1b2), mRNA [NM_172810]	2.55602
ENSMUST00000097723	CASP8 and FADD-like apoptosis regulator [Source:MarkerSymbol;Acc:MGI:1336166] [ENSMUST00000097723]	2.55454
Grem2	Mus musculus gremlin 2 homolog, cysteine knot superfamily (Xenopus laevis) (Grem2), mRNA [NM_011825]	2.55392
S100a13	Mus musculus S100 calcium binding protein A13 (S100a13), mRNA [NM_009113]	2.55211
9430091E24Rik	Mus musculus 4 days neonate male adipose cDNA, RIKEN full-length enriched library, clone:B430210D09 product:unclassifiable, full insert sequence [AK080922]	2.55122
Ccdc44	Mus musculus coiled-coil domain containing 44 (Ccdc44), mRNA [NM_027346]	2.54965
Dtx4	Mus musculus deltex 4 homolog (Drosophila) (Dtx4), mRNA [NM_172442]	2.54762
5830403L16Rik	Mus musculus RIKEN cDNA 5830403L16 gene (5830403L16Rik), mRNA [NM_178243]	2.54511
2310050C09Rik	Mus musculus adult male tongue cDNA, RIKEN full-length enriched library, clone:2310050C09 product:similar to SKIN-SPECIFIC PROTEIN (FRAGMENT) [Homo sapiens], full insert sequence [AK009900]	2.54394
Mkks	Mus musculus McKusick-Kaufman syndrome protein (Mkks), mRNA [NM_021527]	2.5436
Fxyd1	Mus musculus FXYD domain-containing ion transport regulator 1 (Fxyd1), transcript variant 1, mRNA [NM_019503]	2.54243
Mut	Mus musculus methylmalonyl-Coenzyme A mutase (Mut), mRNA [NM_008650]	2.54197
Gk5	Mus musculus glycerol kinase 5 (putative) (Gk5), mRNA [NM_177352]	2.54037
Coq5	Mus musculus coenzyme Q5 homolog, methyltransferase (yeast) (Coq5), mRNA [NM_026504]	2.54
C8g	Mus musculus complement component 8, gamma subunit (C8g), mRNA [NM_027062]	2.5387
AK081617	Mus musculus 16 days embryo head cDNA, RIKEN full-length enriched library, clone:C130051P16 product:unclassifiable, full insert sequence. [AK081617]	2.53775
Etfdh	Mus musculus electron transferring flavoprotein, dehydrogenase (Etfdh), mRNA [NM_025794]	2.53599
Lxn	Mus musculus latexin (Lxn), mRNA [NM_016753]	2.53415
Tlcd1	Mus musculus adult male thymus cDNA, RIKEN full-length enriched library, clone:5830414K04 product:hypothetical Eukaryotic protein of unknown function DUF887 [AK161721]	2.53283
Slc25a1	Mus musculus solute carrier family 25 (mitochondrial carrier, citrate transporter), member 1 (Slc25a1), mRNA [NM_153150]	2.53134
Cryl1	Mus musculus adult male hypothalamus cDNA, RIKEN full-length enriched library, clone:A230106J09 product:crystallin, lamda 1, full insert sequence. [AK020717]	2.53004
Uqcrc1	Mus musculus ubiquinol-cytochrome c reductase core protein 1 (Uqcrc1), mRNA [NM_025407]	2.52969
1200015F23Rik	Mus musculus RIKEN cDNA 1200015F23 gene (1200015F23Rik), mRNA [NM_001033136]	2.52968
Ablim2	Mus musculus actin-binding LIM protein 2 (Ablim2), mRNA [NM_177678]	2.52896
Fbxo36	Mus musculus F-box protein 36 (Fbxo36), mRNA [NM_025386]	2.52875
Fdxr	Mus musculus ferredoxin reductase (Fdxr), mRNA [NM_007997]	2.52866
2210416O15Rik	Mus musculus adult male stomach cDNA, RIKEN full-length enriched library, clone:2210416O15 product:hypothetical protein, full insert sequence [AK008958]	2.52815
Sdpr	Mus musculus serum deprivation response (Sdpr), mRNA [NM_138741]	2.52718
AK039341	Mus musculus adult male spinal cord cDNA, RIKEN full-length enriched library, clone:A330027G23 product:histocompatibility 2, T region locus 18, full insert sequence. [AK039341]	2.52617
Klra20	Mus musculus killer cell lectin-like receptor subfamily A, member 20 (Klra20), mRNA [NM_053150]	2.52565
BC060267	Mus musculus cDNA sequence BC060267 (BC060267), mRNA [NM_198603]	2.52456
Olfr1126	Mus musculus olfactory receptor 1126 (Olfr1126), mRNA [NM_146837]	2.52453
Srebf1	Mus musculus sterol regulatory element binding factor 1 (Srebf1), mRNA [NM_011480]	2.5221
Lamb3	Mus musculus laminin, beta 3 (Lamb3), mRNA [NM_008484]	2.51951
Oit3	Mus musculus oncoprotein induced transcript 3 (Oit3), mRNA [NM_010959]	2.51595
Olr1	Mus musculus oxidized low density lipoprotein (lectin-like) receptor 1 (Olr1), mRNA [NM_138648]	2.51583
Hipk2	Mus musculus homeodomain interacting protein kinase 2 (Hipk2), mRNA [NM_010433]	2.51551
Ell2	Mus musculus elongation factor RNA polymerase II 2 (Ell2), mRNA [NM_138953]	2.51396
Pcsk4	Mus musculus proprotein convertase subtilisin/kexin type 4 (Pcsk4), mRNA [NM_008793]	2.51234
Gdap10	Mus musculus ganglioside-induced differentiation-associated-protein 10, mRNA (cDNA clone MGC:60602 IMAGE:30067675), complete cds. [BC052902]	2.51207
Igf1	Mus musculus insulin-like growth factor 1 (Igf1), transcript variant 1, mRNA [NM_010512]	2.5118
A230072C01Rik	Mus musculus adult male olfactory brain cDNA, RIKEN full-length enriched library, clone:6430516A12 product:unclassifiable, full insert sequence [AK032290]	2.51168
AK157210	Mus musculus activated spleen cDNA, RIKEN full-length enriched library, clone:F830206M21 product:unclassifiable, full insert sequence. [AK157210]	2.51123
Egfr	Mus musculus epidermal growth factor receptor (Egfr), transcript variant 2, mRNA [NM_007912]	2.50771
Pcyox1	Mus musculus prenylcysteine oxidase 1 (Pcyox1), mRNA [NM_025823]	2.50604
Hexim2	Mus musculus hexamthylene bis-acetamide inducible 2 (Hexim2), mRNA [NM_027658]	2.50588
Saa4	Mus musculus serum amyloid A 4 (Saa4), mRNA [NM_011316]	2.50571
Sod1	Mus musculus superoxide dismutase 1, soluble, mRNA (cDNA clone IMAGE:5697222), partial cds. [BC057074]	2.50506
Pdcl2	Mus musculus phosducin-like 2 (Pdcl2), mRNA [NM_023508]	2.50486
Ankrd38	Mus musculus ankyrin repeat domain 38 (Ankrd38), mRNA [NM_172872]	2.50253
ENSMUST00000045536	Cobl-like 1 [Source:MarkerSymbol;Acc:MGI:2442894] [ENSMUST00000045536]	2.50111
ORF28	Mus musculus open reading frame 28 (ORF28), mRNA [NM_138664]	2.49769
Ganc	Mus musculus glucosidase, alpha; neutral C (Ganc), mRNA [NM_172672]	2.4976
Ndufs1	Mus musculus NADH dehydrogenase (ubiquinone) Fe-S protein 1 (Ndufs1), mRNA [NM_145518]	2.49346
Cpeb3	Mus musculus cytoplasmic polyadenylation element binding protein 3 (Cpeb3), mRNA [NM_198300]	2.49252
9830001H06Rik	PREDICTED: Mus musculus RIKEN cDNA 9830001H06 gene (9830001H06Rik), mRNA [XM_283804]	2.49245
EG434402	Mus musculus predicted gene, EG434402, mRNA (cDNA clone MGC:5739 IMAGE:3481870), complete cds. [BC011344]	2.48915
Ganc	Mus musculus glucosidase, alpha; neutral C (Ganc), mRNA [NM_172672]	2.4871
Sh3glb2	Mus musculus SH3-domain GRB2-like endophilin B2 (Sh3glb2), mRNA [NM_139302]	2.48633
Bckdha	Mus musculus branched chain ketoacid dehydrogenase E1, alpha polypeptide (Bckdha), mRNA [NM_007533]	2.48418
D130020L05Rik	Mus musculus 12 days embryo embryonic body between diaphragm region and neck cDNA, RIKEN full-length enriched library, clone:9430007L23 product:unclassifiable, full insert sequence. [AK034570]	2.48348
Tysnd1	Mus musculus adult male liver cDNA, RIKEN full-length enriched library, clone:1300019N10 product:hypothetical protein, full insert sequence. [AK005069]	2.48178
C330016K18Rik	Mus musculus ES cells cDNA, RIKEN full-length enriched library, clone:C330016K18 product:similar to SODIUM BICARBONATE COTRANSPORTER ISOFORM 1 (FRAGMENT) [Canis familiaris], full insert sequence. [AK049248]	2.47835
Echdc3	Mus musculus enoyl Coenzyme A hydratase domain containing 3 (Echdc3), mRNA [NM_024208]	2.47738
Slc9a6	Mus musculus solute carrier family 9 (sodium/hydrogen exchanger), isoform 6 (Slc9a6), mRNA [NM_172780]	2.47681
Lxn	Mus musculus latexin (Lxn), mRNA [NM_016753]	2.47573
Alad	Mus musculus aminolevulinate, delta-, dehydratase (Alad), mRNA [NM_008525]	2.47433
TC1676462	Q3TEL0_MOUSE (Q3TEL0) 2 days neonate thymus thymic cells cDNA, RIKEN full-length enriched library, clone:C920018O12 product:palmitoyl-protein thioesterase 1, full insert sequence, partial (8%) [TC1676462]	2.47249
Dcxr	Mus musculus adult male thymus cDNA, RIKEN full-length enriched library, clone:5830431D24 product:dicarbonyl L-xylulose reductase, full insert sequence [AK161732]	2.47084
AW548124	Mus musculus expressed sequence AW548124 (AW548124), mRNA [NM_134117]	2.47065
AK036268	Mus musculus 16 days neonate cerebellum cDNA, RIKEN full-length enriched library, clone:9630050J22 product:unclassifiable, full insert sequence [AK036268]	2.46945
Ndufa9	Mus musculus NADH dehydrogenase (ubiquinone) 1 alpha subcomplex, 9 (Ndufa9), mRNA [NM_025358]	2.46877
Atp5k	Mus musculus ATP synthase, H+ transporting, mitochondrial F1F0 complex, subunit e (Atp5k), mRNA [NM_007507]	2.46876
Fkbp5	Mus musculus FK506 binding protein 5 (Fkbp5), mRNA [NM_010220]	2.46612
B230340J04Rik	Mus musculus RIKEN cDNA B230340J04 gene (B230340J04Rik), mRNA [NM_177234]	2.4643
AK019053	Mus musculus adult male stomach cDNA, RIKEN full-length enriched library, clone:2210018M05 product:midline 1, full insert sequence. [AK019053]	2.46379
4921531C22Rik	Mus musculus adult male testis cDNA, RIKEN full-length enriched library, clone:4921531C22 product:hypothetical protein, full insert sequence [AK076601]	2.4634
EG665756	PREDICTED: Mus musculus hypothetical protein LOC665756 (LOC665756), mRNA [XM_979235]	2.46193
Pscd1	Mus musculus pleckstrin homology, Sec7 and coiled-coil domains 1 (Pscd1), mRNA [NM_011180]	2.46089
Mrpl41	Mus musculus mitochondrial ribosomal protein L41 (Mrpl41), mRNA [NM_001031808]	2.46082
BC004639	Mus musculus mRNA similar to RIKEN cDNA 5830413C03 gene (cDNA clone MGC:7065 IMAGE:3156775), complete cds. [BC004639]	2.45775
1700019H03Rik	Mus musculus RIKEN cDNA 1700019H03 gene (1700019H03Rik), mRNA [NM_183161]	2.45759
Lpxn	Mus musculus leupaxin (Lpxn), mRNA [NM_134152]	2.455
Srl	Mus musculus sarcalumenin (Srl), mRNA [NM_175347]	2.45441
Ankrd57	Mus musculus adult male thymus cDNA, RIKEN full-length enriched library, clone:5830467C03 product:hypothetical Yeast DNA-binding domain containing protein, full insert sequence. [AK030944]	2.45351
Prr6	Mus musculus 13 days embryo head cDNA, RIKEN full-length enriched library, clone:3110013H01 product:hypothetical protein, full insert sequence. [AK014046]	2.45283
Hist1h1c	Mus musculus histone cluster 1, H1c (Hist1h1c), mRNA [NM_015786]	2.45177
Slc17a6	Mus musculus solute carrier family 17 (sodium-dependent inorganic phosphate cotransporter), member 6 (Slc17a6), mRNA [NM_080853]	2.45102
Orm3	Mus musculus orosomucoid 3 (Orm3), mRNA [NM_013623]	2.45025
Hist1h1e	Mus musculus, clone IMAGE:3465495, mRNA [BC032927]	2.45011
Hlcs	Mus musculus holocarboxylase synthetase (biotin- [propriony-Coenzyme A-carboxylase (ATP-hydrolysing)] ligase) (Hlcs), mRNA [NM_139145]	2.45011
Rab40b	Mus musculus Rab40b, member RAS oncogene family (Rab40b), mRNA [NM_139147]	2.4496
Ptpn6	Mus musculus protein tyrosine phosphatase, non-receptor type 6 (Ptpn6), transcript variant 1, mRNA [NM_013545]	2.44908
Tmem180	Mus musculus transmembrane protein 180 (Tmem180), mRNA [NM_029186]	2.44675
2410003P15Rik	Mus musculus RIKEN cDNA 2410003P15 gene (2410003P15Rik), mRNA [NM_018888]	2.4457
Tnfsf14	Mus musculus tumor necrosis factor (ligand) superfamily, member 14 (Tnfsf14), mRNA [NM_019418]	2.44284
Hexim2	Mus musculus hexamthylene bis-acetamide inducible 2 (Hexim2), mRNA [NM_027658]	2.44256
2014-09-07	Mus musculus septin 6 (Sept6), mRNA [NM_019942]	2.44254
Coq5	Mus musculus coenzyme Q5 homolog, methyltransferase (yeast) (Coq5), mRNA [NM_026504]	2.43912
Dmpk	Mus musculus dystrophia myotonica-protein kinase (Dmpk), mRNA [NM_032418]	2.43834
Rgs9bp	Mus musculus regulator of G-protein signalling 9 binding protein (Rgs9bp), mRNA [NM_145840]	2.43708
Mbd1	Mus musculus 10 day old male pancreas cDNA, RIKEN full-length enriched library, clone:1810008C20 product:methyl-CpG binding domain protein 1, full insert sequence. [AK007371]	2.43683
Nav3	PREDICTED: Mus musculus similar to neuron navigator 3, transcript variant 5 (LOC676640), mRNA [XM_001003712]	2.43606
AK038230	Mus musculus 16 days neonate thymus cDNA, RIKEN full-length enriched library, clone:A130088J11 product:unclassifiable, full insert sequence [AK038230]	2.43513
Nr4a1	Mus musculus nuclear receptor subfamily 4, group A, member 1 (Nr4a1), mRNA [NM_010444]	2.43499
0610010F05Rik	Mus musculus RIKEN cDNA 0610010F05 gene (0610010F05Rik), mRNA [NM_027860]	2.43443
D10Jhu81e	Mus musculus DNA segment, Chr 10, Johns Hopkins University 81 expressed (D10Jhu81e), mRNA [NM_138601]	2.43443
Csl	Mus musculus citrate synthase like (Csl), mRNA [NM_027945]	2.43347
6030443O07Rik	Mus musculus 13 days embryo male testis cDNA, RIKEN full-length enriched library, clone:6030443O07 product:unclassifiable, full insert sequence. [AK020064]	2.43323
AK086068	Mus musculus 15 days embryo head cDNA, RIKEN full-length enriched library, clone:D930002E13 product:unclassifiable, full insert sequence. [AK086068]	2.43266
Mpp7	PREDICTED: Mus musculus membrane protein, palmitoylated 7 (MAGUK p55 subfamily member 7), transcript variant 5 (Mpp7), mRNA [XM_896352]	2.43198
Atpaf2	Mus musculus ATP synthase mitochondrial F1 complex assembly factor 2 (Atpaf2), mRNA [NM_145427]	2.4316
Bag4	Mus musculus BCL2-associated athanogene 4 (Bag4), mRNA [NM_026121]	2.42892
AK053488	Mus musculus 0 day neonate eyeball cDNA, RIKEN full-length enriched library, clone:E130102C06 product:unclassifiable, full insert sequence [AK053488]	2.42843
Trappc6b	Mus musculus 10 days lactation, adult female mammary gland cDNA, RIKEN full-length enriched library, clone:D730032J17 product:unclassifiable, full insert sequence. [AK052819]	2.4275
Mlycd	Mus musculus malonyl-CoA decarboxylase (Mlycd), mRNA [NM_019966]	2.42705
Tmeff1	Mus musculus transmembrane protein with EGF-like and two follistatin-like domains 1 (Tmeff1), mRNA [NM_021436]	2.4256
4930408O21Rik	Mus musculus adult male testis cDNA, RIKEN full-length enriched library, clone:4933432E16 product:hypothetical PDZ domain (also known as DHR or GLGF) containing protein, full insert sequence. [AK017019]	2.4247
Copg	Mus musculus coatomer protein complex, subunit gamma (Copg), transcript variant 2, mRNA [NM_201244]	2.42278
Hisppd2a	Mus musculus 4 days neonate male adipose cDNA, RIKEN full-length enriched library, clone:B430315C20 product:hypothetical Histidine acid phosphatase containing protein, full insert sequence. [AK046696]	2.42266
4430402I18Rik	Mus musculus RIKEN cDNA 4430402I18 gene (4430402I18Rik), mRNA [NM_198651]	2.42095
Pfkfb3	Mus musculus 6-phosphofructo-2-kinase/fructose-2,6-biphosphatase 3 (Pfkfb3), mRNA [NM_133232]	2.41927
Trfp	Mus musculus ES cells cDNA, RIKEN full-length enriched library, clone:2410115I17 product:ubiquitin specific protease 49, full insert sequence. [AK019130]	2.41875
Trim24	Mus musculus tripartite motif protein 24 (Trim24), mRNA [NM_145076]	2.41859
1700021P22Rik	PREDICTED: Mus musculus RIKEN cDNA 1700021P22 gene, transcript variant 1 (1700021P22Rik), mRNA [XM_133423]	2.41807
Echdc2	Mus musculus enoyl Coenzyme A hydratase domain containing 2 (Echdc2), mRNA [NM_026728]	2.4135
AI842396	Mus musculus expressed sequence AI842396 (AI842396), mRNA [NM_213729]	2.41217
Ndufaf1	Mus musculus NADH dehydrogenase (ubiquinone) 1 alpha subcomplex, assembly factor 1 (Ndufaf1), mRNA [NM_027175]	2.40948
Cugbp2	Mus musculus adult male urinary bladder cDNA, RIKEN full-length enriched library, clone:9530098D08 product:CUG triplet repeat,RNA binding protein 2, full insert sequence. [AK137292]	2.40831
Nfs1	Mus musculus nitrogen fixation gene 1 (S. cerevisiae) (Nfs1), mRNA [NM_010911]	2.40412
1810033B17Rik	Mus musculus RIKEN cDNA 1810033B17 gene (1810033B17Rik), mRNA [NM_026985]	2.40385
Dld	Mus musculus dihydrolipoamide dehydrogenase (Dld) mRNA, complete cds. [U73445]	2.40252
Epb4.1l1	Mus musculus erythrocyte protein band 4.1-like 1 (Epb4.1l1), transcript variant 2, mRNA [NM_001003815]	2.40075
Gpr155	Mus musculus G protein-coupled receptor 155, mRNA (cDNA clone IMAGE:4167684), partial cds [BC026382]	2.39845
AV104666	AV104666 AV104666 Mus musculus liver C57BL/6J 13-day embryo Mus musculus cDNA clone 2510008K06, mRNA sequence [AV104666]	2.39781
AK040434	Mus musculus 0 day neonate thymus cDNA, RIKEN full-length enriched library, clone:A430095B04 product:unclassifiable, full insert sequence. [AK040434]	2.39589
B230317C12Rik	Mus musculus RIKEN cDNA B230317C12 gene (B230317C12Rik), mRNA [NM_019833]	2.39529
E030042N06Rik	Mus musculus 0 day neonate lung cDNA, RIKEN full-length enriched library, clone:E030042N06 product:unclassifiable, full insert sequence [AK087301]	2.39454
Adipor2	Mus musculus adiponectin receptor 2 (Adipor2), mRNA [NM_197985]	2.39433
AK048052	Mus musculus 16 days embryo head cDNA, RIKEN full-length enriched library, clone:C130032B16 product:unclassifiable, full insert sequence. [AK048052]	2.39201
Trpc1	Mus musculus adult male hypothalamus cDNA, RIKEN full-length enriched library, clone:A230054C16 product:transient receptor potential cation channel, subfamily C, member 1, full insert sequence. [AK038676]	2.39156
4931406C07Rik	Mus musculus RIKEN cDNA 4931406C07 gene (4931406C07Rik), mRNA [NM_133732]	2.39134
Mmab	Mus musculus methylmalonic aciduria (cobalamin deficiency) type B homolog (human) (Mmab), mRNA [NM_029956]	2.39037
EG668139	PREDICTED: Mus musculus similar to very large inducible GTPase 1 isoform A (LOC668139), mRNA [XR_001627]	2.38806
Dhrs4	Mus musculus dehydrogenase/reductase (SDR family) member 4 (Dhrs4), transcript variant 2, mRNA [NM_030686]	2.38804
Cnnm2	Mus musculus cyclin M2 (Cnnm2), mRNA [NM_033569]	2.38743
Fmr1	Mus musculus fragile X mental retardation syndrome 1 homolog (Fmr1), mRNA [NM_008031]	2.3845
Dennd2d	Mus musculus DENN/MADD domain containing 2D (Dennd2d), mRNA [NM_028110]	2.3837
Olfr223	Mus musculus olfactory receptor 223 (Olfr223), mRNA [NM_146429]	2.38365
Mut	Mus musculus methylmalonyl-Coenzyme A mutase (Mut), mRNA [NM_008650]	2.38311
AK052728	Mus musculus 0 day neonate kidney cDNA, RIKEN full-length enriched library, clone:D630036F20 product:integrin alpha 6, full insert sequence. [AK052728]	2.38289
Foxred1	Mus musculus FAD-dependent oxidoreductase domain containing 1 (Foxred1), mRNA [NM_172291]	2.38242
EG633640	Mus musculus predicted gene, EG633640 (EG633640), mRNA [NM_001039244]	2.38182
Mrps25	Mus musculus mitochondrial ribosomal protein S25 (Mrps25), mRNA [NM_025578]	2.38134
ENSMUST00000066664	RIKEN cDNA E430028B21 gene [Source:MarkerSymbol;Acc:MGI:2443226] [ENSMUST00000066664]	2.37823
Pex13	Mus musculus peroxisomal biogenesis factor 13 (Pex13), mRNA [NM_023651]	2.378
Pfkfb3	Mus musculus 6-phosphofructo-2-kinase/fructose-2,6-biphosphatase 3 (Pfkfb3), mRNA [NM_133232]	2.37777
Atp5g3	Mus musculus ATP synthase, H+ transporting, mitochondrial F0 complex, subunit c (subunit 9), isoform 3 (Atp5g3), mRNA [NM_175015]	2.37718
1110021L09Rik	Mus musculus 18-day embryo whole body cDNA, RIKEN full-length enriched library, clone:1110021L09 product:hypothetical (Pro)aerolysin, pore-forming lobe structure containing protein, full insert sequence. [AK003902]	2.37625
4930465K10Rik	Mus musculus RIKEN cDNA 4930465K10 gene, mRNA (cDNA clone IMAGE:6774842), partial cds [BC061021]	2.37624
0610025J13Rik	PREDICTED: Mus musculus RIKEN cDNA 0610025J13 gene (0610025J13Rik), mRNA [XM_355548]	2.37462
Dlat	Mus musculus dihydrolipoamide S-acetyltransferase (E2 component of pyruvate dehydrogenase complex) (Dlat), mRNA [NM_145614]	2.3746
Pnpla8	Mus musculus patatin-like phospholipase domain containing 8 (Pnpla8), mRNA [NM_026164]	2.37392
Hapln3	Mus musculus hyaluronan and proteoglycan link protein 3 (Hapln3), mRNA [NM_178255]	2.3738
Cpeb2	Mus musculus 15 days embryo head cDNA, RIKEN full-length enriched library, clone:4022442N15 product:hypothetical RNA-binding region RNP-1 (RNA recognition motif) containing protein, full insert sequence [AK076221]	2.37294
TC1627788	Q8CI65_MOUSE (Q8CI65) Atp5b protein (Fragment), partial (30%) [TC1627788]	2.37219
Gyk	Mus musculus glycerol kinase (Gyk), transcript variant 1, mRNA [NM_008194]	2.37201
Rgl1	Mus musculus ral guanine nucleotide dissociation stimulator,-like 1 (Rgl1), mRNA [NM_016846]	2.372
1810020D17Rik	Mus musculus RIKEN cDNA 1810020D17 gene (1810020D17Rik), mRNA [NM_183251]	2.37144
Mtx2	Mus musculus metaxin 2 (Mtx2), mRNA [NM_016804]	2.37131
Ywhab	Mus musculus tyrosine 3-monooxygenase/tryptophan 5-monooxygenase activation protein, beta polypeptide (Ywhab), mRNA [NM_018753]	2.37065
Decr1	Mus musculus 2,4-dienoyl CoA reductase 1, mitochondrial (Decr1), mRNA [NM_026172]	2.37026
Smarca2	Mus musculus SWI/SNF related, matrix associated, actin dependent regulator of chromatin, subfamily a, member 2 (Smarca2), transcript variant 1, mRNA [NM_011416]	2.37012
Cachd1	Mus musculus cache domain containing 1 (Cachd1), mRNA [NM_198037]	2.36932
Itga7	Mouse (BALB/c) alpha-7 integrin mRNA, complete cds. [L23423]	2.36794
Perp	Mus musculus PERP, TP53 apoptosis effector (Perp), mRNA [NM_022032]	2.36649
4930402H24Rik	Mus musculus adult male corpora quadrigemina cDNA, RIKEN full-length enriched library, clone:B230331O10 product:hypothetical protein, full insert sequence. [AK045996]	2.36337
Igh	Mus musculus immunoglobulin heavy chain complex, mRNA (cDNA clone MGC:6727 IMAGE:3588636), complete cds. [BC004786]	2.363
2010309E21Rik	Mus musculus RIKEN cDNA 2010309E21 gene (2010309E21Rik), mRNA [NM_025591]	2.36285
1700012C08Rik	BY706033 RIKEN full-length enriched, adult male testis Mus musculus cDNA clone 1700012C08 5'. [BY706033]	2.36009
Col4a1	Mus musculus procollagen, type IV, alpha 1 (Col4a1), mRNA [NM_009931]	2.35992
BC013561	Mus musculus cDNA clone IMAGE:3492058, partial cds. [BC013561]	2.35992
Zbtb32	Mus musculus zinc finger and BTB domain containing 32 (Zbtb32), mRNA [NM_021397]	2.35792
Parp16	Mus musculus poly (ADP-ribose) polymerase family, member 16 (Parp16), mRNA [NM_177460]	2.35771
Nudt12	Mus musculus nudix (nucleoside diphosphate linked moiety X)-type motif 12 (Nudt12), mRNA [NM_026497]	2.35657
4930502E18Rik	Mus musculus adult male testis cDNA, RIKEN full-length enriched library, clone:4930502E18 product:hypothetical protein, full insert sequence. [AK015678]	2.35366
Ganc	Mus musculus glucosidase, alpha; neutral C (Ganc), mRNA [NM_172672]	2.35308
AB112350	Mus musculus cDNA sequence AB112350 (AB112350), mRNA [NM_178728]	2.35284
2010100O12Rik	Mus musculus RIKEN cDNA 2010100O12 gene (2010100O12Rik), mRNA [NM_025946]	2.35201
Lgals2	Mus musculus lectin, galactose-binding, soluble 2 (Lgals2), mRNA [NM_025622]	2.35095
9030607L17Rik	Mus musculus RIKEN cDNA 9030607L17 gene (9030607L17Rik), mRNA [NM_027829]	2.34998
LOC100049077	Mus musculus 13 days embryo head cDNA, RIKEN full-length enriched library, clone:3110006E17 product:hypothetical protein, full insert sequence. [AK014010]	2.34949
Drr1	H3119A01-3 NIA Mouse 15K cDNA Clone Set Mus musculus cDNA clone H3119A01 3', mRNA sequence [BG073133]	2.34849
Lpgat1	Mus musculus lysophosphatidylglycerol acyltransferase 1 (Lpgat1), mRNA [NM_172266]	2.34784
Carkl	Mus musculus carbohydrate kinase-like (Carkl), mRNA [NM_029031]	2.34564
Pgrmc2	PREDICTED: Mus musculus progesterone receptor membrane component 2, transcript variant 1 (Pgrmc2), mRNA [XM_130859]	2.34529
Cxcl2	Mus musculus chemokine (C-X-C motif) ligand 2 (Cxcl2), mRNA [NM_009140]	2.3452
Mmd	Mus musculus monocyte to macrophage differentiation-associated (Mmd), mRNA [NM_026178]	2.34504
Sfxn4	Mus musculus sideroflexin 4 (Sfxn4), mRNA [NM_053198]	2.34386
Ptges2	Mus musculus prostaglandin E synthase 2 (Ptges2), mRNA [NM_133783]	2.3416
D5Ertd579e	Mus musculus DNA segment, Chr 5, ERATO Doi 579, expressed, mRNA (cDNA clone IMAGE:6397667), complete cds. [BC051182]	2.34109
Srebf2	Mus musculus sterol regulatory element binding factor 2, mRNA (cDNA clone IMAGE:6508725), complete cds. [BC069989]	2.33924
Fh1	Mus musculus fumarate hydratase 1 (Fh1), mRNA [NM_010209]	2.33913
Tmeff1	Mus musculus transmembrane protein with EGF-like and two follistatin-like domains 1 (Tmeff1), mRNA [NM_021436]	2.33907
1810015A11Rik	Mus musculus RIKEN cDNA 1810015A11 gene (1810015A11Rik), mRNA [NM_026940]	2.33478
Ropn1l	Mus musculus ropporin 1-like (Ropn1l), mRNA [NM_145852]	2.33398
Tomm40	Mus musculus translocase of outer mitochondrial membrane 40 homolog (yeast), mRNA (cDNA clone MGC:48245 IMAGE:3326417), complete cds. [BC038887]	2.33319
Prtn3	Mus musculus proteinase 3 (Prtn3), mRNA [NM_011178]	2.33105
Gpr30	Mus musculus G protein-coupled receptor 30 (Gpr30), mRNA [NM_029771]	2.3304
H60	Mus musculus histocompatibility 60 (H60), mRNA [NM_010400]	2.3304
Mpst	Mus musculus mercaptopyruvate sulfurtransferase (Mpst), mRNA [NM_138670]	2.33021
Fkbp5	Mus musculus FK506 binding protein 5 (Fkbp5), mRNA [NM_010220]	2.3299
Svep1	Mus musculus sushi, von Willebrand factor type A, EGF and pentraxin domain containing 1 (Svep1), mRNA [NM_022814]	2.32911
Oxct1	Mus musculus 3-oxoacid CoA transferase 1 (Oxct1), mRNA [NM_024188]	2.32882
BC049806	Mus musculus cDNA sequence BC049806 (BC049806), mRNA [NM_172513]	2.32537
1810049H13Rik	Mus musculus RIKEN cDNA 1810049H13 gene (1810049H13Rik), mRNA [NM_025560]	2.3227
Cox5b	Mus musculus cytochrome c oxidase, subunit Vb (Cox5b), mRNA [NM_009942]	2.32176
CYTB	cytochrome b, mitochondrial [Source:MarkerSymbol;Acc:MGI:102501] [ENSMUST00000082421]	2.31957
Stard7	Mus musculus START domain containing 7 (Stard7), mRNA [NM_139308]	2.31673
Uqcrc1	Mus musculus ubiquinol-cytochrome c reductase core protein 1 (Uqcrc1), mRNA [NM_025407]	2.31653
Amy1	Mus musculus amylase 1, salivary (Amy1), mRNA [NM_007446]	2.31631
Ndufs3	Mus musculus NADH dehydrogenase (ubiquinone) Fe-S protein 3 (Ndufs3), mRNA [NM_026688]	2.31526
Cacna1g	Mus musculus calcium channel, voltage-dependent, T type, alpha 1G subunit (Cacna1g), mRNA [NM_009783]	2.31516
Pnpla8	Mus musculus patatin-like phospholipase domain containing 8 (Pnpla8), mRNA [NM_026164]	2.31502
Apool	Mus musculus 12 days embryo embryonic body between diaphragm region and neck cDNA, RIKEN full-length enriched library, clone:9430083G14 product:hypothetical protein, full insert sequence. [AK079141]	2.31287
Ghr	Mus musculus growth hormone receptor (Ghr), transcript variant 1, mRNA [NM_010284]	2.3128
BU529545	AGENCOURT_10181590 NIH_MGC_143 Mus musculus cDNA clone IMAGE:6539705 5', mRNA sequence [BU529545]	2.31239
Rab3d	Mus musculus RAB3D, member RAS oncogene family (Rab3d), mRNA [NM_031874]	2.31214
ENSMUST00000039080	RIKEN cDNA 8430432A02 gene [Source:MarkerSymbol;Acc:MGI:1918774] [ENSMUST00000039080]	2.31211
Acad9	Mus musculus acyl-Coenzyme A dehydrogenase family, member 9 (Acad9), mRNA [NM_172678]	2.31082
AK049745	Mus musculus 12 days embryo spinal cord cDNA, RIKEN full-length enriched library, clone:C530046C23 product:unclassifiable, full insert sequence. [AK049745]	2.31053
Hist2h2aa2	Mus musculus adult male stomach cDNA, RIKEN full-length enriched library, clone:2210403F13 product:histone gene complex 2, full insert sequence [AK028129]	2.31026
BC049349	Mus musculus mRNA for mszf37, partial cds. [AB010354]	2.30937
Cs	Mus musculus citrate synthase (Cs), mRNA [NM_026444]	2.30907
EG619719	PREDICTED: Mus musculus hypothetical protein LOC619719 (LOC619719), mRNA [XM_895406]	2.30464
Synpo2l	Mus musculus synaptopodin 2-like (Synpo2l), mRNA [NM_175132]	2.30302
Zfp667	Mus musculus zinc finger protein 667 (Zfp667), mRNA [NM_001024928]	2.30257
Igf1	Mus musculus insulin-like growth factor 1 (Igf1), transcript variant 2, mRNA [NM_184052]	2.30237
Ghr	Mus musculus 12 days embryo embryonic body between diaphragm region and neck cDNA, RIKEN full-length enriched library, clone:9430004F14 product:unclassifiable, full insert sequence. [AK034547]	2.30224
Apool	Mus musculus apolipoprotein O-like (Apool), mRNA [NM_026565]	2.30121
Nudt12	Mus musculus nudix (nucleoside diphosphate linked moiety X)-type motif 12 (Nudt12), mRNA [NM_026497]	2.30118
4933429H19Rik	Mus musculus adult male testis cDNA, RIKEN full-length enriched library, clone:4933429H19 product:hypothetical TonB-dependent receptor protein containing protein, full insert sequence. [AK016981]	2.301
ENSMUST00000084306	human immunodeficiency virus type I enhancer binding protein 3 [Source:MarkerSymbol;Acc:MGI:106589] [ENSMUST00000084306]	2.29981
Svop	Mus musculus SV2 related protein (Svop), mRNA [NM_026805]	2.29862
1110020P15Rik	Mus musculus RIKEN cDNA 1110020P15 gene (1110020P15Rik), mRNA [NM_197979]	2.29695
1810014F10Rik	Mus musculus RIKEN cDNA 1810014F10 gene (1810014F10Rik), mRNA [NM_026928]	2.29376
Tmem70	Mus musculus transmembrane protein 70 (Tmem70), transcript variant 1, mRNA [NM_027415]	2.29272
40240.0	Mus musculus membrane-associated ring finger (C3HC4) 3 (March3), mRNA [NM_177115]	2.29198
Farp2	Mus musculus FERM, RhoGEF and pleckstrin domain protein 2 (Farp2), mRNA [NM_145519]	2.29051
TC1614642	Q6GV29_RAT (Q6GV29) UDP-GlcNAc:betaGal beta-1,3-N-acetylglucosaminyltransferase-like 1, partial (31%) [TC1614642]	2.28893
Nfs1	Mus musculus 18-day embryo whole body cDNA, RIKEN full-length enriched library, clone:1110018L11 product:nitrogen fixation gene 1 (S. cerevisiae), full insert sequence. [AK003786]	2.28815
Dusp9	Mus musculus dual specificity phosphatase 9 (Dusp9), mRNA [NM_029352]	2.2868
Ropn1l	Mus musculus ropporin 1-like (Ropn1l), mRNA [NM_145852]	2.2861
Rab40b	Mus musculus Rab40b, member RAS oncogene family (Rab40b), mRNA [NM_139147]	2.28604
Acvr1b	Mus musculus NOD-derived CD11c +ve dendritic cells cDNA, RIKEN full-length enriched library, clone:F630048N11 product:activin A receptor, type 1B, full insert sequence [AK154578]	2.28545
Syt12	Mus musculus synaptotagmin XII (Syt12), mRNA [NM_134164]	2.28526
Ndufc2	Mus musculus NADH dehydrogenase (ubiquinone) 1, subcomplex unknown, 2 (Ndufc2), mRNA [NM_024220]	2.28447
Rad51l3	Mus musculus RAD51-like 3 (S. cerevisiae) (Rad51l3), mRNA [NM_011235]	2.28249
Mrps34	Mus musculus mitochondrial ribosomal protein S34 (Mrps34), mRNA [NM_023260]	2.28238
Mrps22	Mus musculus mitochondrial ribosomal protein S22 (Mrps22), mRNA [NM_025485]	2.28193
Pnpla8	Mus musculus patatin-like phospholipase domain containing 8 (Pnpla8), mRNA [NM_026164]	2.28113
Klhl30	Mus musculus kelch-like 30 (Drosophila) (Klhl30), mRNA [NM_027551]	2.28095
ENSMUSG00000073100	Mus musculus 12 days embryo female mullerian duct includes surrounding region cDNA, RIKEN full-length enriched library, clone:6820445E23 product:hypothetical protein, full insert sequence. [AK135532]	2.28046
Osgin2	Mus musculus oxidative stress induced growth inhibitor family member 2 (Osgin2), mRNA [NM_145950]	2.28042
Itk	Mus musculus 16 days neonate thymus cDNA, RIKEN full-length enriched library, clone:A130026F16 product:IL2-inducible T-cell kinase, full insert sequence. [AK037554]	2.27786
Tcte3	Mus musculus t complex testis-specific protein (Tctex2) mRNA, t haplotype, complete cds. [U21674]	2.27593
Tmem186	Mus musculus transmembrane protein 186 (Tmem186), mRNA [NM_025708]	2.27414
Zfp811	Mus musculus zinc finger protein 811 (Zfp811), mRNA [NM_183177]	2.27378
Hacl1	Mus musculus 2-hydroxyacyl-CoA lyase 1 (Hacl1), mRNA [NM_019975]	2.2719
4930402E16Rik	Mus musculus mRNA for mKIAA1990 protein [AK129472]	2.27121
Cox6b1	Mus musculus cytochrome c oxidase, subunit VIb polypeptide 1 (Cox6b1), mRNA [NM_025628]	2.26928
Tmem53	Mus musculus transmembrane protein 53 (Tmem53), mRNA [NM_026837]	2.26903
Dusp22	Mus musculus dual specificity phosphatase 22 (Dusp22), transcript variant 2, mRNA [NM_134068]	2.26839
Dtx4	Mus musculus deltex 4 homolog (Drosophila) (Dtx4), mRNA [NM_172442]	2.26657
Hsd17b4	Mus musculus hydroxysteroid (17-beta) dehydrogenase 4 (Hsd17b4), mRNA [NM_008292]	2.26611
AK080274	Mus musculus 3 days neonate thymus cDNA, RIKEN full-length enriched library, clone:A630016I23 product:unclassifiable, full insert sequence. [AK080274]	2.26544
CB590425	AGENCOURT_12770436 NIH_MGC_136 Mus musculus cDNA clone IMAGE:30287052 5', mRNA sequence [CB590425]	2.26484
Sod1	Mus musculus superoxide dismutase 1, soluble (Sod1), mRNA [NM_011434]	2.26409
Lama2	Mus musculus laminin-2 alpha2 chain mRNA, complete cds. [U12147]	2.26257
Ghr	Mus musculus growth hormone receptor (Ghr), transcript variant 1, mRNA [NM_010284]	2.26113
Oxsm	Mus musculus 3-oxoacyl-ACP synthase, mitochondrial (Oxsm), mRNA [NM_027695]	2.2609
Mrpl50	Mus musculus mitochondrial ribosomal protein L50 (Mrpl50), mRNA [NM_178603]	2.26075
EG622129	Mus musculus 15 days embryo head cDNA, RIKEN full-length enriched library, clone:D930040L07 product:unclassifiable, full insert sequence [AK086611]	2.25891
2600015P10Rik	Mus musculus 10 days embryo whole body cDNA, RIKEN full-length enriched library, clone:2600015P10 product:unclassifiable, full insert sequence. [AK011222]	2.25748
Ywhab	Mus musculus tyrosine 3-monooxygenase/tryptophan 5-monooxygenase activation protein, beta polypeptide (Ywhab), mRNA [NM_018753]	2.25699
2900053A13Rik	Mus musculus adult male hippocampus cDNA, RIKEN full-length enriched library, clone:2900053A13 product:Purkinje cell protein 2 (L7), full insert sequence. [AK013674]	2.25678
Fastkd1	Mus musculus FAST kinase domains 1 (Fastkd1), mRNA [NM_177244]	2.25645
Retsat	Mus musculus retinol saturase (all trans retinol 13,14 reductase) (Retsat), mRNA [NM_026159]	2.25303
M20632	Mouse LLRep3 protein mRNA from a repetitive element, complete cds. [M20632]	2.25263
Uqcrh	Mus musculus ubiquinol-cytochrome c reductase hinge protein (Uqcrh), mRNA [NM_025641]	2.25232
Ndufab1	Mus musculus NADH dehydrogenase (ubiquinone) 1, alpha/beta subcomplex, 1 (Ndufab1), mRNA [NM_028177]	2.25117
Dusp10	Mus musculus dual specificity phosphatase 10 (Dusp10), mRNA [NM_022019]	2.2509
D930005D10Rik	Mus musculus RIKEN cDNA D930005D10 gene (D930005D10Rik), mRNA [NM_178702]	2.25002
Mtx2	Mus musculus metaxin 2 (Mtx2), mRNA [NM_016804]	2.24826
D930005D10Rik	Mus musculus RIKEN cDNA D930005D10 gene (D930005D10Rik), mRNA [NM_178702]	2.24784
Ptcd3	Mus musculus Pentatricopeptide repeat domain 3 (Ptcd3), mRNA [NM_027275]	2.24708
Cxcl12	Mus musculus chemokine (C-X-C motif) ligand 12 (Cxcl12), transcript variant 1, mRNA [NM_021704]	2.24631
Tns1	PREDICTED: Mus musculus tensin 1 (Tns1), mRNA [XM_619639]	2.24282
1700013H16Rik	Mus musculus adult male testis cDNA, RIKEN full-length enriched library, clone:1700013H16 product:hypothetical protein, full insert sequence. [AK005953]	2.24152
Hsd3b7	Mus musculus hydroxy-delta-5-steroid dehydrogenase, 3 beta- and steroid delta-isomerase 7 (Hsd3b7), transcript variant 1, mRNA [NM_133943]	2.24064
Egfl7	Mus musculus EGF-like domain 7 (Egfl7), transcript variant a, mRNA [NM_178444]	2.23995
Fxyd1	Mus musculus phospholemman precursor, mRNA, complete cds. [AF089734]	2.23972
Ndufab1	Mus musculus NADH dehydrogenase (ubiquinone) 1, alpha/beta subcomplex, 1 (Ndufab1), mRNA [NM_028177]	2.23933
Suclg2	Mus musculus succinate-Coenzyme A ligase, GDP-forming, beta subunit (Suclg2), mRNA [NM_011507]	2.23827
Mrps5	Mus musculus mitochondrial ribosomal protein S5 (Mrps5), mRNA [NM_029963]	2.23823
Hsd17b12	Mus musculus hydroxysteroid (17-beta) dehydrogenase 12 (Hsd17b12), mRNA [NM_019657]	2.23813
Slc9a6	Mus musculus solute carrier family 9 (sodium/hydrogen exchanger), isoform 6 (Slc9a6), mRNA [NM_172780]	2.238
TC1640144	TGFR1_MOUSE (Q64729) TGF-beta receptor type-1 precursor (TGF-beta receptor type I) (TGFR-1) (TGF-beta type I receptor) (ESK2) , partial (17%) [TC1640144]	2.23685
Tcf7	Mus musculus transcription factor 7, T-cell specific (Tcf7), mRNA [NM_009331]	2.23649
Acbd4	Mus musculus acyl-Coenzyme A binding domain containing 4 (Acbd4), transcript variant 1, mRNA [NM_025988]	2.23596
Serpina3m	Mus musculus serine (or cysteine) peptidase inhibitor, clade A, member 3M (Serpina3m), mRNA [NM_009253]	2.2354
Glrx5	Mus musculus glutaredoxin 5 homolog (S. cerevisiae) (Glrx5), mRNA [NM_028419]	2.23511
AK080444	Mus musculus 7 days neonate cerebellum cDNA, RIKEN full-length enriched library, clone:A730014K15 product:unclassifiable, full insert sequence. [AK080444]	2.23449
1700096K18Rik	Mus musculus 10 days neonate cerebellum cDNA, RIKEN full-length enriched library, clone:B930074B15 product:weakly similar to CG8929 PROTEIN [Drosophila melanogaster], full insert sequence [AK047471]	2.22918
Slc19a1	Mus musculus solute carrier family 19 (sodium/hydrogen exchanger), member 1 (Slc19a1), mRNA [NM_031196]	2.22911
Zadh1	Mus musculus zinc binding alcohol dehydrogenase, domain containing 1 (Zadh1), mRNA [NM_029880]	2.22803
Fdps	Mus musculus 13 days embryo male testis cDNA, RIKEN full-length enriched library, clone:6030492I17 product:farnesyl diphosphate synthetase, full insert sequence. [AK077979]	2.2272
Mterfd3	Mus musculus MTERF domain containing 3 (Mterfd3), mRNA [NM_028832]	2.22702
Rgl1	Mus musculus ral guanine nucleotide dissociation stimulator,-like 1 (Rgl1), mRNA [NM_016846]	2.22621
H1foo	Mus musculus H1 histone family, member O, oocyte-specific (H1foo), mRNA [NM_138311]	2.22585
BC049349	PREDICTED: Mus musculus cDNA sequence BC049349 (BC049349), mRNA [XM_981031]	2.22571
Zhx1	Mus musculus zinc fingers and homeoboxes protein 1 (Zhx1), transcript variant 1, mRNA [NM_009572]	2.2253
Aifm1	Mus musculus apoptosis-inducing factor, mitochondrion-associated 1 (Aifm1), mRNA [NM_012019]	2.22426
Umps	Mus musculus adult male testis cDNA, RIKEN full-length enriched library, clone:1700095D23 product:unclassifiable, full insert sequence. [AK007077]	2.22403
2510009E07Rik	Mus musculus RIKEN cDNA 2510009E07 gene (2510009E07Rik), mRNA [NM_001001881]	2.22386
Grhpr	Mus musculus glyoxylate reductase/hydroxypyruvate reductase (Grhpr), mRNA [NM_080289]	2.22296
BC049806	Mus musculus cDNA sequence BC049806 (BC049806), mRNA [NM_172513]	2.22193
Tmem32	Mus musculus transmembrane protein 32 (Tmem32), mRNA [NM_146234]	2.22108
B230342M21Rik	Mus musculus RIKEN cDNA B230342M21 gene (B230342M21Rik), mRNA [NM_133898]	2.22088
2410005O16Rik	Mus musculus RIKEN cDNA 2410005O16 gene (2410005O16Rik), mRNA [NM_025476]	2.21893
Dld	Mus musculus dihydrolipoamide dehydrogenase (Dld), mRNA [NM_007861]	2.2182
Adam23	Mus musculus a disintegrin and metallopeptidase domain 23 (Adam23), mRNA [NM_011780]	2.21815
Klhl2	Mus musculus kelch-like 2, Mayven (Drosophila) (Klhl2), mRNA [NM_178633]	2.21751
Olfr430	Mus musculus olfactory receptor 430 (Olfr430), mRNA [NM_146718]	2.21677
Slc25a5	Mus musculus solute carrier family 25 (mitochondrial carrier, adenine nucleotide translocator), member 5 (Slc25a5), mRNA [NM_007451]	2.21627
BE368005	BE368005 601221886F1 NCI_CGAP_Lu29 Mus musculus cDNA clone IMAGE:3590924 5', mRNA sequence [BE368005]	2.21476
Nol6	Mus musculus nucleolar protein family 6 (RNA-associated) (Nol6), mRNA [NM_139236]	2.21404
1110001J03Rik	Mus musculus RIKEN cDNA 1110001J03 gene (1110001J03Rik), mRNA [NM_025363]	2.21379
Ndufa5	Mus musculus NADH dehydrogenase (ubiquinone) 1 alpha subcomplex, 5 (Ndufa5), mRNA [NM_026614]	2.21329
Cugbp1	Mus musculus 14 days embryo liver cDNA, RIKEN full-length enriched library, clone:4432412L08 product:CUG triplet repeat, RNA binding protein 1, full insert sequence. [AK014492]	2.21316
Dci	Mus musculus dodecenoyl-Coenzyme A delta isomerase (3,2 trans-enoyl-Coenyme A isomerase) (Dci), mRNA [NM_010023]	2.21211
Chchd4	Mus musculus coiled-coil-helix-coiled-coil-helix domain containing 4 (Chchd4), mRNA [NM_133928]	2.21125
Tnfrsf25	Mus musculus tumor necrosis factor receptor superfamily, member 25 (Tnfrsf25), mRNA [NM_033042]	2.2095
4930430E16Rik	Mus musculus RIKEN cDNA 4930430E16 gene (4930430E16Rik), mRNA [NM_028672]	2.20744
Igf2	Mus musculus insulin-like growth factor 2 (Igf2), mRNA [NM_010514]	2.20725
Mccc2	Mus musculus methylcrotonoyl-Coenzyme A carboxylase 2 (beta) (Mccc2), mRNA [NM_030026]	2.20643
Col20a1	Mus musculus collagen, type XX, alpha 1, mRNA (cDNA clone IMAGE:5366843), partial cds. [BC030415]	2.20588
Hint2	Mus musculus histidine triad nucleotide binding protein 2 (Hint2), mRNA [NM_026871]	2.20038
1500003O03Rik	Mus musculus RIKEN cDNA 1500003O03 gene (1500003O03Rik), mRNA [NM_019769]	2.19974
Taf9b	Mus musculus TAF9B RNA polymerase II, TATA box binding protein (TBP)-associated factor (Taf9b), mRNA [NM_001001176]	2.19952
BC049762	Mus musculus cDNA sequence BC049762 (BC049762), mRNA [NM_177567]	2.1995
Immp2l	Mus musculus IMP2 inner mitochondrial membrane peptidase-like (S. cerevisiae) (Immp2l), mRNA [NM_053122]	2.19929
Chchd6	Mus musculus coiled-coil-helix-coiled-coil-helix domain containing 6 (Chchd6), mRNA [NM_025351]	2.19873
Col4a1	Mus musculus procollagen, type IV, alpha 1 (Col4a1), mRNA [NM_009931]	2.19802
Uqcrh	Mus musculus ubiquinol-cytochrome c reductase hinge protein (Uqcrh), mRNA [NM_025641]	2.19785
ENSMUST00000056146	RIKEN cDNA 1810024B03 gene [Source:MarkerSymbol;Acc:MGI:1925560] [ENSMUST00000056146]	2.19665
1700086P04Rik	BY707078 RIKEN full-length enriched, adult male testis Mus musculus cDNA clone 1700086P04 5'. [BY707078]	2.19403
9030611O19Rik	Mus musculus RIKEN cDNA 9030611O19 gene (9030611O19Rik), mRNA [NM_027828]	2.19373
4930481A15Rik	PREDICTED: Mus musculus RIKEN cDNA 4930481A15 gene (4930481A15Rik), mRNA [XM_980129]	2.19363
Cyp1a1	Mus musculus cytochrome P450, family 1, subfamily a, polypeptide 1 (Cyp1a1), mRNA [NM_009992]	2.19254
Etfdh	Mus musculus electron transferring flavoprotein, dehydrogenase (Etfdh), mRNA [NM_025794]	2.19176
3110043O21Rik	Mus musculus RIKEN cDNA 3110043O21 gene (3110043O21Rik), mRNA [NM_001081343]	2.1914
Phf17	Mus musculus PHD finger protein 17 (Phf17), mRNA [NM_172303]	2.19097
Mrpl51	Mus musculus mitochondrial ribosomal protein L51 (Mrpl51), mRNA [NM_025595]	2.19017
Baiap2	Mus musculus brain-specific angiogenesis inhibitor 1-associated protein 2 (Baiap2), transcript variant 2, mRNA [NM_130862]	2.19016
Zfp318	Mus musculus zinc finger protein 318 (Zfp318), transcript variant 2, mRNA [NM_021346]	2.18948
Sdhc	Mus musculus succinate dehydrogenase complex, subunit C, integral membrane protein (Sdhc), mRNA [NM_025321]	2.1888
4930402H24Rik	Mus musculus adult male liver tumor cDNA, RIKEN full-length enriched library, clone:C730040F10 product:unclassifiable, full insert sequence [AK050350]	2.18834
Rxra	Mus musculus retinoid X receptor alpha (Rxra), mRNA [NM_011305]	2.18634
Timm17a	Mus musculus translocase of inner mitochondrial membrane 17a (Timm17a), mRNA [NM_011590]	2.18546
Pbef1	Mus musculus pre-B-cell colony-enhancing factor 1 (Pbef1), mRNA [NM_021524]	2.18476
Zfp672	Mus musculus zinc finger protein 672 (Zfp672), mRNA [NM_178761]	2.18471
ENSMUST00000087063	similar to solute carrier family 25, member 5 (LOC673916), mRNA [Source:RefSeq_dna;Acc:XR_004388] [ENSMUST00000087063]	2.18459
Abcb6	Mus musculus ATP-binding cassette, sub-family B (MDR/TAP), member 6 (Abcb6), mRNA [NM_023732]	2.18456
Nnmt	Mus musculus nicotinamide N-methyltransferase (Nnmt), mRNA [NM_010924]	2.18455
Ndufs7	Mus musculus NADH dehydrogenase (ubiquinone) Fe-S protein 7 (Ndufs7), mRNA [NM_029272]	2.18352
Saa4	Mus musculus serum amyloid A 4 (Saa4), mRNA [NM_011316]	2.18327
Svep1	Mus musculus sushi, von Willebrand factor type A, EGF and pentraxin domain containing 1 (Svep1), mRNA [NM_022814]	2.18319
Abhd1	Mus musculus abhydrolase domain containing 1 (Abhd1), mRNA [NM_021304]	2.18304
AK087183	Mus musculus 0 day neonate lung cDNA, RIKEN full-length enriched library, clone:E030032L18 product:unclassifiable, full insert sequence. [AK087183]	2.1829
Esrra	Mus musculus 4 days neonate male adipose cDNA, RIKEN full-length enriched library, clone:B430111H01 product:estrogen related receptor, alpha, full insert sequence. [AK046588]	2.18236
Mfsd8	Mus musculus major facilitator superfamily domain containing 8 (Mfsd8), mRNA [NM_028140]	2.18168
Rnpep	Mus musculus arginyl aminopeptidase (aminopeptidase B) (Rnpep), mRNA [NM_145417]	2.18153
Kif5a	Mus musculus kinesin family member 5A (Kif5a), transcript variant 2, mRNA [NM_001039000]	2.18121
Nlk	Mus musculus nemo like kinase (Nlk), mRNA [NM_008702]	2.17926
Slc43a2	Mus musculus solute carrier family 43, member 2 (Slc43a2), mRNA [NM_173388]	2.17921
Kctd12b	Mus musculus potassium channel tetramerisation domain containing 12b (Kctd12b), mRNA [NM_175429]	2.17897
Cnksr3	Mus musculus Cnksr family member 3 (Cnksr3), mRNA [NM_172546]	2.17848
4933405D12Rik	Mus musculus adult male testis cDNA, RIKEN full-length enriched library, clone:4933405D12 product:unclassifiable, full insert sequence. [AK016661]	2.17839
1500003O03Rik	Mus musculus RIKEN cDNA 1500003O03 gene (1500003O03Rik), mRNA [NM_019769]	2.17766
Mpp7	Mus musculus 0 day neonate cerebellum cDNA, RIKEN full-length enriched library, clone:C230053G20 product:Similar to membrane protein, palmitoylated 3 (MAGUK p55 subfamily member 3) homolog [Homo sapiens], full insert sequence. [AK141108]	2.17696
Atp6v0a1	Mus musculus ATPase, H+ transporting, lysosomal V0 subunit A1 (Atp6v0a1), mRNA [NM_016920]	2.1767
D130020L05Rik	Mus musculus 2 days pregnant adult female ovary cDNA, RIKEN full-length enriched library, clone:E330039O16 product:mitochondria located 1 homolog (human), full insert sequence. [AK087910]	2.17518
Sdhd	Mus musculus succinate dehydrogenase complex, subunit D, integral membrane protein (Sdhd), mRNA [NM_025848]	2.1748
Ddah1	Mus musculus dimethylarginine dimethylaminohydrolase 1 (Ddah1), mRNA [NM_026993]	2.1741
Mgat4c	Mus musculus mannosyl (alpha-1,3-)-glycoprotein beta-1,4-N-acetylglucosaminyltransferase, isozyme C (putative) (Mgat4c), mRNA [NM_026243]	2.1725
Timm9	Mus musculus translocase of inner mitochondrial membrane 9 homolog (yeast) (Timm9), transcript variant 1, mRNA [NM_013896]	2.17036
Mgst2	Mus musculus microsomal glutathione S-transferase 2 (Mgst2), mRNA [NM_174995]	2.17012
Timm17a	Mus musculus translocase of inner mitochondrial membrane 17a (Timm17a), mRNA [NM_011590]	2.16921
Kitl	Mus musculus kit ligand (Kitl), mRNA [NM_013598]	2.16893
D130076A03Rik	Mus musculus 12 days embryo spinal ganglion cDNA, RIKEN full-length enriched library, clone:D130076A03 product:unclassifiable, full insert sequence. [AK084007]	2.16887
Mecr	Mus musculus mitochondrial trans-2-enoyl-CoA reductase (Mecr), mRNA [NM_025297]	2.16794
AV111327	AV111327 Mus musculus C57BL [AV111327]	2.16624
ENSMUST00000103346	Immunoglobulin Kappa light chain V gene segment [Source:IMGT/GENE_DB;Acc:IGKV4-72] [ENSMUST00000103346]	2.16448
Obfc2a	Mus musculus oligonucleotide/oligosaccharide-binding fold containing 2A (Obfc2a), mRNA [NM_028696]	2.16441
Tfrc	Mus musculus transferrin receptor (Tfrc), mRNA [NM_011638]	2.16424
ENSMUSG00000074658	Mus musculus 6 days neonate spleen cDNA, RIKEN full-length enriched library, clone:F420014N23 product:hypothetical protein, full insert sequence. [AK165234]	2.16413
Rasl11b	Mus musculus RAS-like, family 11, member B (Rasl11b), mRNA [NM_026878]	2.16384
Gpr155	Mus musculus G protein-coupled receptor 155 (Gpr155), mRNA [NM_001080707]	2.16242
AK041645	Mus musculus 3 days neonate thymus cDNA, RIKEN full-length enriched library, clone:A630026J16 product:unclassifiable, full insert sequence. [AK041645]	2.16017
Glcci1	Mus musculus glucocorticoid induced transcript 1 (Glcci1), transcript variant 1, mRNA [NM_133236]	2.15885
AK079828	Mus musculus 0 day neonate thymus cDNA, RIKEN full-length enriched library, clone:A430078A13 product:unclassifiable, full insert sequence. [AK079828]	2.15752
ENSMUST00000057926	cyclin L2 [Source:MarkerSymbol;Acc:MGI:1927119] [ENSMUST00000057926]	2.15554
Pfkfb4	Mus musculus 6-phosphofructo-2-kinase/fructose-2,6-biphosphatase 4 (Pfkfb4), mRNA [NM_173019]	2.15348
Cnksr3	Mus musculus Cnksr family member 3 (Cnksr3), mRNA [NM_172546]	2.15297
Syne2	Mus musculus synaptic nuclear envelope 2 (Syne2), mRNA [NM_001005510]	2.15264
Scg2	Mus musculus secretogranin II (Scg2), mRNA [NM_009129]	2.15253
Car13	Mus musculus carbonic anhydrase 13 (Car13), mRNA [NM_024495]	2.15099
1700037H04Rik	Mus musculus RIKEN cDNA 1700037H04 gene (1700037H04Rik), mRNA [NM_026091]	2.15075
1810020G14Rik	Mus musculus RIKEN cDNA 1810020G14 gene, mRNA (cDNA clone MGC:118423 IMAGE:30134701), complete cds. [BC100533]	2.15074
Ppm1k	Mus musculus protein phosphatase 1K (PP2C domain containing) (Ppm1k), mRNA [NM_175523]	2.15074
Cnksr3	Mus musculus Cnksr family member 3 (Cnksr3), mRNA [NM_172546]	2.14912
Clpx	Mus musculus caseinolytic peptidase X (E.coli) (Clpx), transcript variant 1, mRNA [NM_011802]	2.14891
Ncor1	Mus musculus nuclear receptor co-repressor 1 (Ncor1), mRNA [NM_011308]	2.14863
Pnkd	Mus musculus paroxysmal nonkinesiogenic dyskinesia (Pnkd), transcript variant 1, mRNA [NM_019999]	2.1486
Arid4a	Mus musculus 0 day neonate lung cDNA, RIKEN full-length enriched library, clone:E030049C01 product:unclassifiable, full insert sequence. [AK087354]	2.14787
BC021611	Mus musculus cDNA sequence BC021611 (BC021611), mRNA [NM_144932]	2.14643
Hip1	Mus musculus 10 days embryo whole body cDNA, RIKEN full-length enriched library, clone:2610109B09 product:unclassifiable, full insert sequence. [AK011828]	2.1461
Tcf7l2	Mus musculus transcription factor 7-like 2, T-cell specific, HMG-box (Tcf7l2), mRNA [NM_009333]	2.14542
2410005O16Rik	Mus musculus RIKEN cDNA 2410005O16 gene (2410005O16Rik), mRNA [NM_025476]	2.1453
Abhd5	Mus musculus abhydrolase domain containing 5 (Abhd5), mRNA [NM_026179]	2.14527
AK045601	Mus musculus adult male corpora quadrigemina cDNA, RIKEN full-length enriched library, clone:B230214I19 product:hypothetical Peptidase S9A, prolyl oligopeptidase, N-terminal beta-propeller domain containing protein, full insert sequence. [AK045601]	2.14503
Tmem140	Mus musculus transmembrane protein 140 (Tmem140), mRNA [NM_197986]	2.14362
Dennd2d	Mus musculus DENN/MADD domain containing 2D (Dennd2d), mRNA [NM_028110]	2.14296
Pex3	Mus musculus peroxisomal biogenesis factor 3 (Pex3), mRNA [NM_019961]	2.14218
TC1651772	Q8C9D3_MOUSE (Q8C9D3) 3 days neonate thymus cDNA, RIKEN full-length enriched library, clone:A630086M08 product:RA8 homolog, partial (21%) [TC1651772]	2.14207
Acoxl	Mus musculus acyl-Coenzyme A oxidase-like (Acoxl), mRNA [NM_028765]	2.13971
Rwdd2	Mus musculus RWD domain containing 2 (Rwdd2), mRNA [NM_027100]	2.1393
Bola3	Mus musculus bolA-like 3 (E. coli) (Bola3), mRNA [NM_175277]	2.13923
Sgcz	Mus musculus sarcoglycan zeta (Sgcz), mRNA [NM_145841]	2.13823
2310061I04Rik	Mus musculus RIKEN cDNA 2310061I04 gene, mRNA (cDNA clone MGC:117734 IMAGE:30527188), complete cds. [BC100355]	2.1368
Crlf1	Mus musculus cytokine receptor-like factor 1 (Crlf1), mRNA [NM_018827]	2.1365
Ndufc1	Mus musculus NADH dehydrogenase (ubiquinone) 1, subcomplex unknown, 1 (Ndufc1), mRNA [NM_025523]	2.13604
9030611O19Rik	Mus musculus RIKEN cDNA 9030611O19 gene (9030611O19Rik), mRNA [NM_027828]	2.13494
Tufm	Mus musculus Tu translation elongation factor, mitochondrial (Tufm), mRNA [NM_172745]	2.13337
Ndufb10	Mus musculus NADH dehydrogenase (ubiquinone) 1 beta subcomplex, 10 (Ndufb10), mRNA [NM_026684]	2.13193
Lsm11	Mus musculus U7 snRNP-specific Sm-like protein LSM11 (Lsm11), mRNA [NM_028185]	2.13133
4632404H22Rik	Mus musculus RIKEN cDNA 4632404H22 gene (4632404H22Rik), mRNA [NM_030167]	2.13043
Rtp3	Mus musculus receptor transporter protein 3 (Rtp3), mRNA [NM_153100]	2.12953
Etfa	Mus musculus electron transferring flavoprotein, alpha polypeptide (Etfa), nuclear gene encoding mitochondrial protein, mRNA [NM_145615]	2.12952
Bdh1	Mus musculus 3-hydroxybutyrate dehydrogenase, type 1 (Bdh1), mRNA [NM_175177]	2.12886
Lpxn	Mus musculus leupaxin (Lpxn), mRNA [NM_134152]	2.12813
Hmgcl	Mus musculus 3-hydroxy-3-methylglutaryl-Coenzyme A lyase (Hmgcl), mRNA [NM_008254]	2.12701
Rogdi	Mus musculus rogdi homolog (Drosophila) (Rogdi), mRNA [NM_133185]	2.1267
BU554808	BU554808 AGENCOURT_10255299 NIH_MGC_143 Mus musculus cDNA clone IMAGE:6582149 5', mRNA sequence [BU554808]	2.12576
Ndufv1	Mus musculus NADH dehydrogenase (ubiquinone) flavoprotein 1 (Ndufv1), mRNA [NM_133666]	2.12507
Fahd1	Mus musculus fumarylacetoacetate hydrolase domain containing 1 (Fahd1), nuclear gene encoding mitochondrial protein, mRNA [NM_023480]	2.12473
Mel13	PREDICTED: Mus musculus melanoma nuclear protein 13, transcript variant 1 (Mel13), mRNA [XM_126589]	2.12448
Asahl	Mus musculus N-acylsphingosine amidohydrolase (acid ceramidase)-like (Asahl), mRNA [NM_025972]	2.12362
Endog	Mus musculus endonuclease G (Endog), mRNA [NM_007931]	2.12293
Agmat	Mus musculus agmatine ureohydrolase (agmatinase) (Agmat), mRNA [NM_001081408]	2.12269
Lmod1	Mus musculus leiomodin 1 (smooth muscle) (Lmod1), mRNA [NM_053106]	2.12152
1300010F03Rik	Mus musculus RIKEN cDNA 1300010F03 gene, mRNA (cDNA clone MGC:29234 IMAGE:5042800), complete cds. [BC019143]	2.1213
Mccc2	Mus musculus methylcrotonoyl-Coenzyme A carboxylase 2 (beta) (Mccc2), mRNA [NM_030026]	2.12129
Il4	Mus musculus interleukin 4 (Il4), mRNA [NM_021283]	2.12044
Ndufa10	Mus musculus NADH dehydrogenase (ubiquinone) 1 alpha subcomplex 10 (Ndufa10), mRNA [NM_024197]	2.11768
Clpx	Mus musculus energy-dependent regulator of proteolysis (ClpX) mRNA, complete cds. [AF134983]	2.11702
LOC384039	PREDICTED: Mus musculus similar to heat shock protein 1 (chaperonin) (LOC384039), mRNA [XM_978638]	2.117
Acaa2	Mus musculus acetyl-Coenzyme A acyltransferase 2 (mitochondrial 3-oxoacyl-Coenzyme A thiolase) (Acaa2), mRNA [NM_177470]	2.11568
Mbd1	Mus musculus methyl-CpG binding domain protein 1 (Mbd1), mRNA [NM_013594]	2.11531
Cox4nb	Mus musculus COX4 neighbor (Cox4nb), mRNA [NM_010926]	2.1153
Agxt2l2	Mus musculus alanine-glyoxylate aminotransferase 2-like 2 (Agxt2l2), mRNA [NM_028398]	2.11497
0610010E21Rik	Mus musculus RIKEN cDNA 0610010E21 gene (0610010E21Rik), mRNA [NM_001033140]	2.11483
Jagn1	Mus musculus 10 days neonate cortex cDNA, RIKEN full-length enriched library, clone:A830021G02 product:hypothetical protein, full insert sequence. [AK043698]	2.11414
AB112350	Mus musculus cDNA sequence AB112350 (AB112350), mRNA [NM_178728]	2.11409
OTTMUSG00000003456	Mus musculus cDNA clone IMAGE:6816403, partial cds. [BC062114]	2.1138
BB309795	BB309795 RIKEN full-length enriched, adult male corpora quadrigemina Mus musculus cDNA clone B230312F19 3'. [BB309795]	2.11375
Olfr1198	Mus musculus olfactory receptor 1198 (Olfr1198), mRNA [NM_207567]	2.11226
Pet112l	Mus musculus PET112-like (yeast) (Pet112l), mRNA [NM_144896]	2.1114
Klhdc5	Mus musculus kelch domain containing 5 (Klhdc5), mRNA [NM_001081237]	2.11023
Dusp22	Mus musculus dual specificity phosphatase 22 (Dusp22), transcript variant 2, mRNA [NM_134068]	2.10999
ENSMUST00000060421	predicted gene, ENSMUSG00000030810 [Source:MarkerSymbol;Acc:MGI:3642172] [ENSMUST00000060421]	2.10842
Mtmr14	Mus musculus RIKEN cDNA 1110061O04 gene (1110061O04Rik), mRNA [NM_026849]	2.10772
Mrpl18	Mus musculus mitochondrial ribosomal protein L18 (Mrpl18), mRNA [NM_026310]	2.10732
AK038605	Mus musculus adult male hypothalamus cDNA, RIKEN full-length enriched library, clone:A230049N09 product:unclassifiable, full insert sequence [AK038605]	2.10654
Rb1	Mus musculus retinoblastoma 1 (Rb1), mRNA [NM_009029]	2.10163
Cebpg	Mus musculus CCAAT/enhancer binding protein (C/EBP), gamma (Cebpg), mRNA [NM_009884]	2.10058
Hint3	Mus musculus histidine triad nucleotide binding protein 3 (Hint3), mRNA [NM_025798]	2.09993
ND4L	Mus musculus lung RCB-0558 LLC cDNA, RIKEN full-length enriched library, clone:G730042M17 product:NADH dehydrogenase 4, mitochondrial, full insert sequence. [AK144853]	2.09946
Spnb2	Mus musculus spectrin beta 2 (Spnb2), transcript variant 1, mRNA [NM_175836]	2.09906
Rogdi	Mus musculus rogdi homolog (Drosophila) (Rogdi), mRNA [NM_133185]	2.09844
Tmem186	Mus musculus transmembrane protein 186 (Tmem186), mRNA [NM_025708]	2.09755
Ddi2	Mus musculus 13 days embryo lung cDNA, RIKEN full-length enriched library, clone:D430026I07 product:unclassifiable, full insert sequence. [AK052455]	2.09525
Pdhx	Mus musculus pyruvate dehydrogenase complex, component X (Pdhx), mRNA [NM_175094]	2.0937
Cyp2j9	Mus musculus cytochrome P450, family 2, subfamily j, polypeptide 9 (Cyp2j9), mRNA [NM_028979]	2.09364
Poldip2	Mus musculus polymerase (DNA-directed), delta interacting protein 2 (Poldip2), mRNA [NM_026389]	2.09314
Mrpl55	Mus musculus mitochondrial ribosomal protein L55 (Mrpl55), mRNA [NM_026035]	2.09278
Immt	Mus musculus inner membrane protein, mitochondrial (Immt), mRNA [NM_029673]	2.09181
Oaz3	AGENCOURT_10321741 NIH_MGC_144 Mus musculus cDNA clone IMAGE:6588935 5', mRNA sequence [BU559983]	2.09119
Mrpl20	Mus musculus mitochondrial ribosomal protein L20 (Mrpl20), mRNA [NM_025570]	2.08976
Chpt1	Mus musculus choline phosphotransferase 1 (Chpt1), mRNA [NM_144807]	2.08842
Fem1a	Mus musculus feminization 1 homolog a (C. elegans) (Fem1a), mRNA [NM_010192]	2.08785
AK052051	Mus musculus 12 days embryo eyeball cDNA, RIKEN full-length enriched library, clone:D230040A22 product:unclassifiable, full insert sequence. [AK052051]	2.08724
2610029K11Rik	Mus musculus 10 days embryo whole body cDNA, RIKEN full-length enriched library, clone:2610029K11 product:unclassifiable, full insert sequence [AK011616]	2.08689
Oxsm	Mus musculus 3-oxoacyl-ACP synthase, mitochondrial (Oxsm), mRNA [NM_027695]	2.08644
Acox1	Mus musculus acyl-Coenzyme A oxidase 1, palmitoyl (Acox1), mRNA [NM_015729]	2.08436
Hadha	Mus musculus hydroxyacyl-Coenzyme A dehydrogenase/3-ketoacyl-Coenzyme A thiolase/enoyl-Coenzyme A hydratase (trifunctional protein), alpha subunit (Hadha), mRNA [NM_178878]	2.08428
8030475D13Rik	Mus musculus 0 day neonate eyeball cDNA, RIKEN full-length enriched library, clone:E130009A06 product:unclassifiable, full insert sequence [AK053308]	2.08208
Sdhb	Mus musculus succinate dehydrogenase complex, subunit B, iron sulfur (Ip) (Sdhb), mRNA [NM_023374]	2.08168
Gstt3	Mus musculus glutathione S-transferase, theta 3 (Gstt3), mRNA [NM_133994]	2.08164
Por	Mus musculus P450 (cytochrome) oxidoreductase (Por), mRNA [NM_008898]	2.08123
Sema6d	Mus musculus 13 days embryo heart cDNA, RIKEN full-length enriched library, clone:D330011G23 product:hypothetical Semaphorin/CD100 antigen containing protein, full insert sequence. [AK052232]	2.08097
AK078294	Mus musculus adult male olfactory brain cDNA, RIKEN full-length enriched library, clone:6430577J20 product:unclassifiable, full insert sequence. [AK078294]	2.08071
AK045559	Mus musculus adult male corpora quadrigemina cDNA, RIKEN full-length enriched library, clone:B230210L07 product:unclassifiable, full insert sequence. [AK045559]	2.07975
Lass6	Mus musculus adult male colon cDNA, RIKEN full-length enriched library, clone:9030601N10 product:unclassifiable, full insert sequence [AK136463]	2.0792
Lims2	Mus musculus LIM and senescent cell antigen like domains 2 (Lims2), mRNA [NM_144862]	2.07908
Lrig1	Mus musculus leucine-rich repeats and immunoglobulin-like domains 1 (Lrig1), mRNA [NM_008377]	2.07854
Mutyh	Mus musculus 8 days embryo whole body cDNA, RIKEN full-length enriched library, clone:5730444C03 product:similar to ADENINE-DNA GLYCOSYLASE [Mus musculus], full insert sequence [AK077546]	2.07827
Txn2	Mus musculus thioredoxin mRNA, nuclear gene encoding mitochondrial protein, complete cds. [U85089]	2.07791
Cbr4	Mus musculus carbonyl reductase 4 (Cbr4), mRNA [NM_145595]	2.07705
Adam23	Mus musculus a disintegrin and metallopeptidase domain 23 (Adam23), mRNA [NM_011780]	2.07627
Prkaa1	Mus musculus protein kinase, AMP-activated, alpha 1 catalytic subunit (Prkaa1), mRNA [NM_001013367]	2.07361
Atp5a1	Mus musculus ATP synthase, H+ transporting, mitochondrial F1 complex, alpha subunit, isoform 1 (Atp5a1), mRNA [NM_007505]	2.07342
Cd320	Mus musculus CD320 antigen (Cd320), mRNA [NM_019421]	2.07318
Il17rc	Mus musculus interleukin 17 receptor C (Il17rc), mRNA [NM_134159]	2.07304
Ndufa3	Mus musculus NADH dehydrogenase (ubiquinone) 1 alpha subcomplex, 3 (Ndufa3), mRNA [NM_025348]	2.0729
1810020G14Rik	Mus musculus RIKEN cDNA 1810020G14 gene, mRNA (cDNA clone MGC:118423 IMAGE:30134701), complete cds. [BC100533]	2.07149
Ralgps1	Mus musculus Ral GEF with PH domain and SH3 binding motif 1 (Ralgps1), mRNA [NM_175211]	2.07134
Pdk2	Mus musculus pyruvate dehydrogenase kinase, isoenzyme 2 (Pdk2), mRNA [NM_133667]	2.07078
Iqcc	Mus musculus IQ motif containing C (Iqcc), mRNA [NM_198026]	2.06896
Mocs1	Mus musculus molybdenum cofactor synthesis 1 (Mocs1), transcript variant 1, mRNA [NM_020042]	2.06867
Ablim2	Mus musculus actin-binding LIM protein 2 (Ablim2), mRNA [NM_177678]	2.06819
Hddc3	Mus musculus HD domain containing 3 (Hddc3), mRNA [NM_026812]	2.06791
0610008C08Rik	Mus musculus RIKEN cDNA 0610008C08 gene (0610008C08Rik), mRNA [NM_026673]	2.06697
Rcbtb2	Mus musculus regulator of chromosome condensation (RCC1) and BTB (POZ) domain containing protein 2 (Rcbtb2), mRNA [NM_134083]	2.06587
Ceacam2	Mus musculus CEA-related cell adhesion molecule 2 (Ceacam2), mRNA [NM_007543]	2.06547
Aoc2	Mus musculus amine oxidase, copper containing 2 (retina-specific) (Aoc2), mRNA [NM_178932]	2.06472
Epb4.1l1	Mus musculus erythrocyte protein band 4.1-like 1 (Epb4.1l1), transcript variant 2, mRNA [NM_001003815]	2.06429
Zfp26	Mus musculus mRNA for mszf52, partial cds. [AB010345]	2.06318
Irs1	Mus musculus 12 days embryo spinal ganglion cDNA, RIKEN full-length enriched library, clone:D130017A09 product:insulin receptor substrate 1, full insert sequence. [AK141842]	2.06293
Apol6	Mus musculus adult male tongue cDNA, RIKEN full-length enriched library, clone:2310076O14 product:hypothetical Bacterial regulatory protein, LysR family containing protein, full insert sequence. [AK010208]	2.06205
4932422M17Rik	Mus musculus adult male testis cDNA, RIKEN full-length enriched library, clone:4932422M17 product:hypothetical protein, full insert sequence. [AK016534]	2.06157
Chchd3	Mus musculus coiled-coil-helix-coiled-coil-helix domain containing 3 (Chchd3), mRNA [NM_025336]	2.06106
Slc25a35	Mus musculus solute carrier family 25, member 35 (Slc25a35), mRNA [NM_028048]	2.06029
Gpr77	Mus musculus G protein-coupled receptor 77 (Gpr77), mRNA [NM_176912]	2.05988
AK044951	Mus musculus 9.5 days embryo parthenogenote cDNA, RIKEN full-length enriched library, clone:B130015H10 product:unclassifiable, full insert sequence [AK044951]	2.05979
Ppapdc2	Mus musculus phosphatidic acid phosphatase type 2 domain containing 2 (Ppapdc2), mRNA [NM_028922]	2.05947
Clec2g	Mus musculus C-type lectin domain family 2, member g (Clec2g), mRNA [NM_027562]	2.05942
Dlst	Mus musculus dihydrolipoamide S-succinyltransferase (E2 component of 2-oxo-glutarate complex) (Dlst), mRNA [NM_030225]	2.05905
Ddt	Mus musculus D-dopachrome tautomerase (Ddt), mRNA [NM_010027]	2.05902
Rcbtb2	Mus musculus regulator of chromosome condensation (RCC1) and BTB (POZ) domain containing protein 2 (Rcbtb2), mRNA [NM_134083]	2.05738
Gamt	Mus musculus guanidinoacetate methyltransferase (Gamt), mRNA [NM_010255]	2.0573
9130213B05Rik	Mus musculus 0 day neonate head cDNA, RIKEN full-length enriched library, clone:4831433I04 product:Castration induced prostatic apoptosis related protein-1, (CIPAR- 1) homolog [Rattus norvegicus], full insert sequence [AK161172]	2.05727
Oxct1	Mus musculus 3-oxoacid CoA transferase 1 (Oxct1), mRNA [NM_024188]	2.0568
Ubfd1	Mus musculus adult male colon cDNA, RIKEN full-length enriched library, clone:9030023H10 product:weakly similar to GENE PRODUCT WITH SIMILARITY TO UBIQUITIN BINDING ENZYME [Homo sapiens], full insert sequence. [AK033428]	2.05594
Abcd2	Mus musculus ATP-binding cassette, sub-family D (ALD), member 2 (Abcd2), mRNA [NM_011994]	2.05556
Olfr1218	Mus musculus olfactory receptor 1218 (Olfr1218), mRNA [NM_146818]	2.05543
2310016M24Rik	Mus musculus RIKEN cDNA 2310016M24 gene (2310016M24Rik), mRNA [NM_183256]	2.05542
Auh	Mus musculus AU RNA binding protein/enoyl-coenzyme A hydratase (Auh), mRNA [NM_016709]	2.05344
OTTMUSG00000000971	Mus musculus predicted gene, OTTMUSG00000000971 (OTTMUSG00000000971), mRNA [NM_001081957]	2.05274
Olfr705	Mus musculus olfactory receptor 705 (Olfr705), mRNA [NM_147032]	2.05142
Ndufb3	Mus musculus NADH dehydrogenase (ubiquinone) 1 beta subcomplex 3 (Ndufb3), mRNA [NM_025597]	2.05059
Slc9a6	Mus musculus mRNA for mKIAA0267 protein [AK122232]	2.04935
Pcca	Mus musculus propionyl-Coenzyme A carboxylase, alpha polypeptide (Pcca), mRNA [NM_144844]	2.04804
Ppp2r4	Mus musculus protein phosphatase 2A, regulatory subunit B (PR 53) (Ppp2r4), mRNA [NM_138748]	2.0472
Pnpo	Mus musculus pyridoxine 5'-phosphate oxidase (Pnpo), mRNA [NM_134021]	2.04643
BC032265	Mus musculus cDNA sequence BC032265 (BC032265), mRNA [NM_181420]	2.04636
Il15ra	Mus musculus interleukin 15 receptor, alpha chain (Il15ra), transcript variant 1, mRNA [NM_008358]	2.04615
Cox7b	Mus musculus cytochrome c oxidase subunit VIIb (Cox7b), mRNA [NM_025379]	2.04573
Rhob	Mus musculus ras homolog gene family, member B (Rhob), mRNA [NM_007483]	2.04521
AV039307	BY716497 RIKEN full-length enriched, adult male testis Mus musculus cDNA clone 4933415N20 5'. [BY716497]	2.0447
Dhx32	Mus musculus DEAH (Asp-Glu-Ala-His) box polypeptide 32 (Dhx32), mRNA [NM_133941]	2.04466
Tcf7l2	Mus musculus transcription factor 7-like 2, T-cell specific, HMG-box (Tcf7l2), mRNA [NM_009333]	2.04452
Olfr1306	Mus musculus olfactory receptor 1306 (Olfr1306), mRNA [NM_001011803]	2.04333
Slc25a44	Mus musculus solute carrier family 25, member 44 (Slc25a44), mRNA [NM_178696]	2.04286
Immp2l	Mus musculus IMP2 inner mitochondrial membrane peptidase-like (S. cerevisiae) (Immp2l), mRNA [NM_053122]	2.0405
4833409A17Rik	Mus musculus RIKEN cDNA 4833409A17 gene (4833409A17Rik), mRNA [NM_029011]	2.04015
Lage3	Mus musculus L antigen family, member 3 (Lage3), mRNA [NM_025410]	2.03959
Cxx1b	Mus musculus 18-day embryo whole body cDNA, RIKEN full-length enriched library, clone:1110012O05 product:weakly similar to LDOC1 PROTEIN (LEUCINE ZIPPER PROTEIN DOWN-REGULATED IN CANCER CELLS) [Homo sapiens], full insert sequence. [AK003646]	2.0391
Isca2	Mus musculus iron-sulfur cluster assembly 2 homolog (S. cerevisiae), mRNA (cDNA clone MGC:31079 IMAGE:4037176), complete cds. [BC022589]	2.03908
Cpd	Mus musculus adult male medulla oblongata cDNA, RIKEN full-length enriched library, clone:6330543G03 product:unclassifiable, full insert sequence [AK134736]	2.03841
Kcnh6	Mus musculus potassium voltage-gated channel, subfamily H (eag-related), member 6 (Kcnh6), mRNA [NM_001037712]	2.03476
4930506C21Rik	Mus musculus adult male testis cDNA, RIKEN full-length enriched library, clone:4930506C21 product:unclassifiable, full insert sequence. [AK015714]	2.03424
0610038F07Rik	Mus musculus 9 days embryo whole body cDNA, RIKEN full-length enriched library, clone:D030047J03 product:unclassifiable, full insert sequence. [AK083578]	2.03314
Prkaca	Mus musculus protein kinase, cAMP dependent, catalytic, alpha (Prkaca), mRNA [NM_008854]	2.03197
Stau2	Mus musculus 13 days embryo forelimb cDNA, RIKEN full-length enriched library, clone:5930404P17 product:staufen (RNA binding protein) homolog 2 (Drosophila), full insert sequence. [AK031102]	2.03112
AV124335	AV124335 AV124335 Mus musculus C57BL/6J 11-day embryo Mus musculus cDNA clone 2700017N24, mRNA sequence [AV124335]	2.03068
BC055004	Mus musculus cDNA sequence BC055004 (BC055004), mRNA [NM_001013773]	2.02888
Pex11c	Mus musculus peroxisomal biogenesis factor 11c (Pex11c), mRNA [NM_026951]	2.02854
Klhl1	Mus musculus kelch-like 1 (Drosophila) (Klhl1), mRNA [NM_053105]	2.02799
1700020L24Rik	Mus musculus RIKEN cDNA 1700020L24 gene (1700020L24Rik), mRNA [NM_025492]	2.02728
Tcf3	Mus musculus transcription factor 3 (Tcf3), transcript variant 2, mRNA [NM_009332]	2.02714
Mrpl18	Mus musculus mitochondrial ribosomal protein L18 (Mrpl18), mRNA [NM_026310]	2.02713
Crls1	Mus musculus cardiolipin synthase 1 (Crls1), transcript variant 2, mRNA [NM_025646]	2.02668
Rcl1	Mus musculus RNA terminal phosphate cyclase-like 1 (Rcl1), mRNA [NM_021525]	2.0265
Hspd1	Mus musculus heat shock protein 1 (chaperonin) (Hspd1), mRNA [NM_010477]	2.02586
Clec11a	Mus musculus C-type lectin domain family 11, member a (Clec11a), mRNA [NM_009131]	2.02523
Chpt1	Mus musculus choline phosphotransferase 1 (Chpt1), mRNA [NM_144807]	2.0248
Fcgrt	Mus musculus Fc receptor, IgG, alpha chain transporter (Fcgrt), mRNA [NM_010189]	2.02401
5830404H04Rik	Mus musculus mRNA for mKIAA4045 protein [AK220454]	2.024
Nme3	Mus musculus expressed in non-metastatic cells 3 (Nme3), mRNA [NM_019730]	2.02395
Itpr1	Mus musculus inositol 1,4,5-triphosphate receptor 1 (Itpr1), mRNA [NM_010585]	2.02329
Scrn3	Mus musculus secernin 3 (Scrn3), mRNA [NM_029022]	2.02313
TC1658561	Q5K4Q9_MOUSE (Q5K4Q9) AAM-B protein, partial (75%) [TC1658561]	2.02132
B230217O12Rik	Mus musculus 9 days embryo whole body cDNA, RIKEN full-length enriched library, clone:D030014C21 product:unclassifiable, full insert sequence. [AK050742]	2.02045
Mrps5	Mus musculus mitochondrial ribosomal protein S5 (Mrps5), mRNA [NM_029963]	2.02034
Gfm2	Mus musculus G elongation factor, mitochondrial 2 (Gfm2), mRNA [NM_177266]	2.02022
Iqsec1	Mus musculus blastocyst blastocyst cDNA, RIKEN full-length enriched library, clone:I1C0020J06 product:unclassifiable, full insert sequence [AK166886]	2.01969
Ifngr1	Mus musculus interferon gamma receptor 1 (Ifngr1), mRNA [NM_010511]	2.01927
Mxd1	Mus musculus adult male bone cDNA, RIKEN full-length enriched library, clone:9830138D04 product:unclassifiable, full insert sequence [AK137548]	2.0192
2310030N02Rik	PREDICTED: Mus musculus RIKEN cDNA 2310030N02 gene, transcript variant 1 (2310030N02Rik), mRNA [XM_131300]	2.01811
Agbl3	Mus musculus ATP/GTP binding protein-like 3, mRNA (cDNA clone IMAGE:6595330), complete cds. [BC087897]	2.01808
1110038D17Rik	Mus musculus RIKEN cDNA 1110038D17 gene (1110038D17Rik), mRNA [NM_175133]	2.01784
1300017J02Rik	Mus musculus RIKEN cDNA 1300017J02 gene (1300017J02Rik), mRNA [NM_027918]	2.01778
Mtag2	Mus musculus metastasis associated gene 2 (Mtag2), mRNA [NM_016664]	2.01702
Agbl3	Mus musculus ATP/GTP binding protein-like 3, mRNA (cDNA clone IMAGE:6595330), complete cds. [BC087897]	2.01692
Slc5a7	Mus musculus solute carrier family 5 (choline transporter), member 7 (Slc5a7), mRNA [NM_022025]	2.01666
AK086206	Mus musculus 15 days embryo head cDNA, RIKEN full-length enriched library, clone:D930013C14 product:unclassifiable, full insert sequence. [AK086206]	2.01641
Ormdl3	Mus musculus ORM1-like 3 (S. cerevisiae) (Ormdl3), mRNA [NM_025661]	2.01629
Idh1	Mus musculus isocitrate dehydrogenase 1 (NADP+), soluble (Idh1), mRNA [NM_010497]	2.01501
Scrn3	Mus musculus secernin 3 (Scrn3), mRNA [NM_029022]	2.0149
Fdx1	Mus musculus ferredoxin 1 (Fdx1), mRNA [NM_007996]	2.01426
D3Ertd751e	Mus musculus 10, 11 days embryo whole body cDNA, RIKEN full-length enriched library, clone:2810009O15 product:hypothetical protein, full insert sequence. [AK012700]	2.01368
Sucla2	Mus musculus succinate-Coenzyme A ligase, ADP-forming, beta subunit (Sucla2), mRNA [NM_011506]	2.01286
Lonp2	Mus musculus lon peptidase 2, peroxisomal (Lonp2), mRNA [NM_025827]	2.01268
Ndufc1	Mus musculus NADH dehydrogenase (ubiquinone) 1, subcomplex unknown, 1 (Ndufc1), mRNA [NM_025523]	2.01191
AK078302	Mus musculus adult male olfactory brain cDNA, RIKEN full-length enriched library, clone:6430585D11 product:ubiquinol-cytochrome c reductase binding protein, full insert sequence. [AK078302]	2.01159
Mosc1	Mus musculus MOCO sulphurase C-terminal domain containing 1 (Mosc1), mRNA [NM_001081361]	2.01055
Mrps2	Mus musculus mitochondrial ribosomal protein S2 (Mrps2), mRNA [NM_080452]	2.00789
Rgs17	Mus musculus regulator of G-protein signaling 17 (Rgs17), mRNA [NM_019958]	2.00786
EG630952	angiogenin, ribonuclease A family, member 6 [Source:MarkerSymbol;Acc:MGI:3528602] [ENSMUST00000096869]	2.00613
1500015O10Rik	Mus musculus RIKEN cDNA 1500015O10 gene (1500015O10Rik), mRNA [NM_024283]	2.00419
Egfr	Mus musculus epidermal growth factor receptor (Egfr), transcript variant 2, mRNA [NM_007912]	2.00281
Acy3	Mus musculus aspartoacylase (aminoacylase) 3 (Acy3), mRNA [NM_027857]	2.0007
Tbrg4	Mus musculus lung RCB-0558 LLC cDNA, RIKEN full-length enriched library, clone:G730037K01 product:transforming growth factor beta regulated gene 4, full insert sequence [AK144813]	2.00061
