# Supplementary material for: Suppression of Adipogenesis by Pathogenic Seipin Mutant Is Associated with Inflammatory Response
Source: PLoS One. 2013 Mar 8;8(3):e57874. doi: 10.1371/journal.pone.0057874 (PMC3592919; doi:10.1371/journal.pone.0057874)
Supplement: Table S4 — Down- or up-regulation of genes in target networks of PPARg, in 3T3-A212P cells. (XLS) [file pone.0057874.s011.xls]

## Sheet: Expression Targets of IFNG
GeneSymbol	FCAbsolute	regulation
Acat1	2.90417	down
Adam8	3.24785	up
Adar	1.6558	up
Adar	2.2221	up
Adm	6.06682	up
Agt	2.61071	down
Aif1	4.4563	up
Aif1	4.06968	up
Aoc3	20.9958	down
Apoe	3.46688	down
Aqp5	2.91019	up
Ass1	2.86679	up
Ass1	2.76307	up
Bst1	6.63556	up
Casp4	2.89043	up
Ccl6	47.2513	down
Ccl7	3.4527	up
Ccl7	3.31585	up
Ccnd1	2.72283	up
Cd274	3.51242	up
Cd36	21.1951	down
Cd36	18.8208	down
Cd44	2.05469	up
Cd44	1.72398	up
Cd74	10.5666	up
Cebpa	28.5832	down
Cebpa	18.4894	down
Cfd	132.598	down
Clec5a	81.77	up
Cp	2.51687	up
Csf1	2.19516	up
Cxcl12	1.09534	down
Cxcl12	2.24631	down
Cyp2e1	26.8185	down
CYTB	2.31957	down
Dcn	2.02789	up
Dcn	1.77214	up
Dusp4	4.9883	down
Dusp4	4.01773	down
Egfr	2.50771	down
Egfr	2.86382	down
Egfr	2.00281	down
Epor	2.66822	down
Fas	2.32309	up
Fasn	3.52018	down
Fasn	2.89331	down
Grem1	206.047	up
Ifi47	2.15767	up
Igf1	2.5118	down
Igf1	2.30237	down
Igf1	3.92917	down
Il11	5.00476	up
Il6	10.5076	up
Inhba	5.60583	up
Itga6	7.82342	down
Itga6	8.28191	down
Jun	2.11773	up
Junb	2.30849	up
Junb	2.13002	up
Krt15	10.1071	down
Lcn2	3.41771	up
Ldlr	7.32484	down
Lpl	7.80952	down
Lpl	10.7394	down
Mc2r	11.3348	down
Mmp13	18.1486	up
Mmp3	8.0498	up
Nr1h3	4.25193	down
Pappa	5.3986	down
Pappa	3.45503	down
Pdgfa	2.38771	up
Pdgfa	2.2388	up
Pdgfc	2.11685	up
Pdgfc	2.11011	up
Pla2g16	18.6811	down
Pla2g16	18.2502	down
Pla2g7	6.02535	up
Plat	3.07341	up
Plat	3.60976	up
Plaur	3.41597	up
Plaur	2.65649	up
Plek	3.96114	up
Plek	4.25089	up
Pparg	7.97887	down
Ppargc1b	9.25369	down
Ppargc1b	19.3004	down
Ppargc1b	11.057	down
Ppl	3.04796	up
Prlr	1.83506	down
Prlr	7.03646	down
Prlr	5.66884	down
Psmb8	2.43892	up
Psmb8	2.34952	up
Psmb9	2.83683	up
Ptges2	2.3416	down
Rb1	2.10163	down
Rb1	1.42062	down
Rsad2	4.71239	up
Rsad2	4.72983	up
Rsad2	5.04225	up
Scarb1	4.30394	down
Serpinb2	2.69856	up
Serpinb2	2.40546	up
Serping1	6.4083	up
Siglec1	10.153	down
Slc2a4	160.935	down
Slpi	5.23009	up
Sox9	2.02775	up
Sox9	1.93981	up
Spp1	6.3206	up
Stat2	2.15086	up
Tcf7l2	2.04452	down
Tcf7l2	1.87976	down
Tcf7l2	2.14542	down
Tfrc	2.16424	down
Tgfbi	2.09927	up
Timp1	3.52065	up
Timp1	3.86479	up
Tlr1	5.09404	up
Tnfrsf1b	2.39513	up
Tnfrsf1b	1.01948	down
Trem2	4.0237	down
Trem2	4.07315	down
Trim63	4.53518	up
Ubd	9.15542	down
Vwf	2.16511	up

## Sheet: Expression Targets of IL1B
GeneSymbol	FCAbsolute	regulation
Adamts4	2.12627	up
Adm	6.06682	up
Aifm1	1.81428	down
Aifm1	2.22426	down
Aoc3	20.9958	down
Ass1	2.86679	up
Ass1	2.76307	up
Cat	4.3814	down
Ccnd1	2.72283	up
Cd44	2.05469	up
Cd44	1.72398	up
Cebpa	28.5832	down
Cebpa	18.4894	down
Cebpd	2.66908	up
Chi3l1	2.52105	up
Csf1	2.19516	up
Cxcl12	1.09534	down
Cxcl12	2.24631	down
Dcn	2.02789	up
Dcn	1.77214	up
Epor	2.66822	down
Fas	2.32309	up
Fgf7	3.48715	up
Gck	61.4856	down
Ghr	1.89949	down
Ghr	1.62884	down
Ghr	2.3128	down
Ghr	2.26113	down
Ghr	2.30224	down
Hmga1	2.09544	up
Hsd11b1	4.32815	down
Igf1	2.5118	down
Igf1	2.30237	down
Igf1	3.92917	down
Igfbp5	68.5987	up
Il11	5.00476	up
Il15	8.50073	up
Il15	1.34425	up
Il1rl1	8.44062	up
Il1rl1	20.6975	up
Il1rl1	11.2916	up
Il33	9.60847	up
Il6	10.5076	up
Inhba	5.60583	up
Itih4	2.99587	down
Jun	2.11773	up
Ldlr	7.32484	down
Mmp13	18.1486	up
Mmp3	8.0498	up
Mmp8	2.69217	down
Nampt	1.89177	down
Nampt	2.18476	down
Nfkbiz	2.12425	up
Notch1	5.08819	down
Notch1	14.479	down
Notch3	3.74333	up
Nr1h3	4.25193	down
Nr4a1	2.43499	down
Olr1	2.51583	down
Pappa	5.3986	down
Pappa	3.45503	down
Pla2g4a	2.41733	up
Pla2g4a	2.26058	up
Plat	3.07341	up
Plat	3.60976	up
Plaur	3.41597	up
Plaur	2.65649	up
Pparg	7.97887	down
Ptgs1	3.64939	up
Rgs16	2.29361	up
Rorc	4.01325	down
Rxra	2.18634	down
Rxra	1.82628	down
S100b	3.79587	down
Serpinb2	2.69856	up
Serpinb2	2.40546	up
Slpi	5.23009	up
Sod1	3.09164	down
Sod1	2.50506	down
Sod1	2.26409	down
Sox9	2.02775	up
Sox9	1.93981	up
Spp1	6.3206	up
Srebf2	1.40072	down
Srebf2	2.33924	down
Srebf2	1.14932	down
Tfrc	2.16424	down
Thbs1	19.1223	up
Thbs1	13.5565	up
Thbs1	17.0875	up
Timp1	3.52065	up
Timp1	3.86479	up
Tnfaip6	4.95562	up
Tnfrsf1b	2.39513	up
Tnfrsf1b	1.01948	down

## Sheet: Expression Targets of TNF
GeneSymbol	FCAbsolute	regulation
1100001G20Rik	22.8808	down
Acat1	2.90417	down
Acsl1	32.7279	down
Acsl1	29.7459	down
Acsl1	40.9345	down
Adam8	3.24785	up
Adipoq	105.03	down
Adm	6.06682	up
Agt	2.61071	down
Aoc3	20.9958	down
Apoe	3.46688	down
Aqp1	17.6788	up
Aqp5	2.91019	up
Aqp8	10.337	down
Ass1	2.86679	up
Ass1	2.76307	up
Atp1b1	2.59202	up
Bdnf	3.44532	up
Bdnf	4.9844	up
Casp4	2.89043	up
Cat	4.3814	down
Ccl7	3.4527	up
Ccl7	3.31585	up
Ccnd1	2.72283	up
Cd274	3.51242	up
Cd36	21.1951	down
Cd36	18.8208	down
Cd44	2.05469	up
Cd44	1.72398	up
Cebpa	28.5832	down
Cebpa	18.4894	down
Cebpd	2.66908	up
Chi3l1	2.52105	up
Cp	2.51687	up
Csf1	2.19516	up
Csf2rb	5.09535	down
Cxcl12	1.09534	down
Cxcl12	2.24631	down
Cyp2e1	26.8185	down
Dcn	2.02789	up
Dcn	1.77214	up
Ednra	2.34624	down
Ednra	3.9628	down
Ednra	3.21378	down
Egfr	2.50771	down
Egfr	2.86382	down
Egfr	2.00281	down
Ehf	18.3081	up
Ehf	27.6822	up
Eng	2.03147	up
Epor	2.66822	down
Ets1	2.33743	up
Ets1	3.07029	up
Ets1	2.50996	up
Ets1	2.54062	up
Fas	2.32309	up
Fasn	3.52018	down
Fasn	2.89331	down
Fgf7	3.48715	up
Gadd45b	1.66571	up
Gadd45b	2.08399	up
Gata3	4.42257	up
Gdf5	5.85384	down
Ghr	1.89949	down
Ghr	1.62884	down
Ghr	2.3128	down
Ghr	2.26113	down
Ghr	2.30224	down
Glul	7.05458	down
Glul	9.09114	down
Glul	7.54851	down
Gpd1	130.12	down
Gpd1	282.355	down
Grem1	206.047	up
Hsd11b1	4.32815	down
Ier3	4.99163	up
Igf1	2.5118	down
Igf1	2.30237	down
Igf1	3.92917	down
Igfbp5	68.5987	up
Il11	5.00476	up
Il33	9.60847	up
Il6	10.5076	up
Inhba	5.60583	up
Itga6	7.82342	down
Itga6	8.28191	down
Jun	2.11773	up
Klf2	3.52636	up
Klf2	1.01807	down
Krt15	10.1071	down
Lcn2	3.41771	up
Ldlr	7.32484	down
Lgals12	85.7119	down
Lipe	13.2046	down
Lipe	14.2718	down
Lpl	7.80952	down
Lpl	10.7394	down
Ltc4s	9.95291	down
Marco	6.09192	down
Mmp13	18.1486	up
Mmp3	8.0498	up
Mmp8	2.69217	down
Nampt	1.89177	down
Nampt	2.18476	down
Ncoa1	3.56103	down
Nfkbiz	2.12425	up
Nr1h3	4.25193	down
Olr1	2.51583	down
Pappa	5.3986	down
Pappa	3.45503	down
Pdgfa	2.38771	up
Pdgfa	2.2388	up
Pdpn	2.56421	up
Pdpn	2.28747	up
Plat	3.07341	up
Plat	3.60976	up
Plaur	3.41597	up
Plaur	2.65649	up
Plin	51.8269	down
Pnpla2	11.865	down
Pnpla2	10.9435	down
Pparg	7.97887	down
Ppargc1a	5.74355	down
Ppargc1a	3.5254	down
Ppargc1b	9.25369	down
Ppargc1b	19.3004	down
Ppargc1b	11.057	down
Procr	2.61388	up
Psmb8	2.43892	up
Psmb8	2.34952	up
Ptgs1	3.64939	up
Retn	1315.63	down
Retn	722.29	down
Rgs16	2.29361	up
Rxra	2.18634	down
Rxra	1.82628	down
Sdc4	2.30189	up
Sdc4	2.09875	up
Serpinb2	2.69856	up
Serpinb2	2.40546	up
Serping1	6.4083	up
Slc1a3	6.1373	down
Slc1a3	2.5638	down
Slc2a4	160.935	down
Slpi	5.23009	up
Sox9	2.02775	up
Sox9	1.93981	up
Spp1	6.3206	up
Tfrc	2.16424	down
Timp1	3.52065	up
Timp1	3.86479	up
Timp4	15.3979	down
Tnfaip6	4.95562	up
Tnfrsf1b	2.39513	up
Tnfrsf1b	1.01948	down
Ubd	9.15542	down

## Sheet: Expression Targets of regulator
Table S4. Down- or up-regulation of genes in target networks of PPARg, in 3T3-A212P cells.
Regulatory targets of PPARg
Genes downregulated in 3T3-MUT	Change Fold	Positive or Negative regulation by PPARg	Genes upregulated in 3T3-MUT	Change Fold	Positive or Negative regulation by PPARg
Retn	1315.62	–	Mmp13	18.1486	–
Cidec	232.027	+	Nos2a	13.5	–
Slc2a4	160.935	–	Il6	10.5076	–
Cfd	132.598	+	Fgf21	9.17228	+
Adipoq	105.03	+	Il15	8.50073	–
Lgals12	85.7119	+	Serpinb5	8.4401	+
Gck	61.4856	+	Prkg2	8.43356	+
Plin	51.8269	+	Mmp3	8.0498	–
Aqp7	45.6438	+	Spp1	6.3206	–
Fabp4	22.955	+	Fgf21	5.67105	+
Cd36	21.1951	+	Timp1	3.86479	–
Gpr109a	14.6728	+	Plat	3.60976	–
Lipe	14.2718	+	Ccl7	3.4527	–
Pnpla2	11.865	+	Ccnd1	2.72283	–
Lpl	10.7394	+	Dgka	2.62688	+
Lpin1	9.58188	+	Fas	2.32309	+
Abcg1	9.03967	+	Csf1	2.19516	+
Pparg	7.97887	+	Adamts4	2.12627	–
Cma1	7.51053	+	Tgfbi	2.09927	–
Ldlr	7.32484	–	Dcn	2.02789	–
Prlr	7.03646	+
Agpat9	5.53158	+
Pappa	5.3986	–
Tusc5	4.78766	+
Pex11a	4.43065	+
Cat	4.3814	+
Hsd11b1	4.32815	–
Scarb1	4.30394	+
Nr1h3	4.25193	+
Dbi	4.19672	+
Rorc	4.01325	+
Igf1	3.92917	–
Gstz1	3.84879	+
Myh11	3.56557	+
Apoe	3.46688	+
Abhd5	3.35503	+
Cav2	3.25829	+
Cav1	3.18932	+
Sod1	3.09164	+
Egfr	2.86382	–
Adipor2	2.67516	+
Olr1	2.51583	+
Egfr	2.50771	–
Srebf2	2.33924	–
Rxra	2.18634	+
Nampt	2.18476	+
