# Supplementary material for: Suppression of Adipogenesis by Pathogenic Seipin Mutant Is Associated with Inflammatory Response
Source: PLoS One. 2013 Mar 8;8(3):e57874. doi: 10.1371/journal.pone.0057874 (PMC3592919; doi:10.1371/journal.pone.0057874)
Supplement: Table S5 — Down- or up-regulation of genes in target networks of TNF in 3T3-A212P cells. (XLS) [file pone.0057874.s012.xls]

## Sheet: Sheet1
Table S5. Down- or up-regulation of genes in target networks of TNF in 3T3-A212P cells.
Regulatory targets of TNF
Genes downregulated in 3T3-MUT	Change Fold	Positive or Negative regulation by TNF	Genes upregulated in 3T3-MUT	Change Fold	Positive or Negative regulation by TNF
Retn	1315.63	+	Grem1	206.047	–
Gpd1	282.355	–	Igfbp5	68.5987	–
Slc2a4	160.935	–	Ehf	27.6822	+
Gpd1	130.12	–	Mmp13	18.1486	+
Adipoq	105.03	–	Aqp1	17.6788	+
Lgals12	85.7119	–	Nos2a	13.5	+
Plin	51.8269	–	Il6	10.5076	+
Acsl1	40.9345	–	Il33	9.60847	+
Cebpa	28.5832	–	Mmp3	8.0498	+
Cyp2e1	26.8185	–	Serping1	6.4083	+
1100001G20Rik	22.8808	+	Spp1	6.3206	+
Cd36	21.1951	–	Adm	6.06682	+
Aoc3	20.9958	–	Inhba	5.60583	+
Ppargc1b	19.3004	–	Slpi	5.23009	+
Timp4	15.3979	–	Il11	5.00476	+
Lipe	14.2718	–	Ier3	4.99163	+
Pnpla2	11.865	–	Bdnf	4.9844	+
Lpl	10.7394	–	Tnfaip6	4.95562	+
Aqp8	10.337	–	Gata3	4.42257	–
Krt15	10.1071	–	Timp1	3.86479	+
Ltc4s	9.95291	–	Ptgs1	3.64939	+
Ubd	9.15542	+	Plat	3.60976	+
Glul	9.09114	–	Klf2	3.52636	–
Itga6	8.28191	–	Cd274	3.51242	+
Pparg	7.97887	–	Fgf7	3.48715	+
Ldlr	7.32484	+	Ccl7	3.4527	+
Glul	7.05458	–	Bdnf	3.44532	+
Slc1a3	6.1373	–	Lcn2	3.41771	+
Marco	6.09192	+	Plaur	3.41597	+
Gdf5	5.85384	–	Adam8	3.24785	+
Ppargc1a	5.74355	–	Ets1	3.07029	+
Pappa	5.3986	+	Aqp5	2.91019	–
Csf2rb	5.09535	+	Casp4	2.89043	+
Cat	4.3814	+	Ass1	2.86679
Hsd11b1	4.32815	+	Ccnd1	2.72283	+
Nr1h3	4.25193	–	Serpinb2	2.69856	+
Ednra	3.9628	+	Cebpd	2.66908	+
Igf1	3.92917	–	Procr	2.61388	–
Ncoa1	3.56103	–	Atp1b1	2.59202	+
Fasn	3.52018	–	Pdpn	2.56421	+
Apoe	3.46688	–	Chi3l1	2.52105	+
Ednra	3.21378	+	Cp	2.51687	+
Acat1	2.90417	+	Psmb8	2.43892	+
Egfr	2.86382	+	Tnfrsf1b	2.39513	+
Mmp8	2.69217	+	Pdgfa	2.38771	+
Epor	2.66822	+	Fas	2.32309	+
Agt	2.61071	+	Sdc4	2.30189	+
Slc1a3	2.5638	–	Rgs16	2.29361	+
Olr1	2.51583	+	Csf1	2.19516	+
Ghr	2.3128	–	Nfkbiz	2.12425	+
Cxcl12	2.24631	–	Jun	2.11773	+
Rxra	2.18634	–	Gadd45b	2.08399	+
Nampt	2.18476	+	Cd44	2.05469	+
Tfrc	2.16424	+	Eng	2.03147	+
