# Supplementary material for: Suppression of Adipogenesis by Pathogenic Seipin Mutant Is Associated with Inflammatory Response
Source: PLoS One. 2013 Mar 8;8(3):e57874. doi: 10.1371/journal.pone.0057874 (PMC3592919; doi:10.1371/journal.pone.0057874)
Supplement: Table S6 — Down- or up-regulation of genes in target networks of IFNg in 3T3-A212P cells. (XLS) [file pone.0057874.s013.xls]

## Sheet: Sheet1
Table S6. Down- or up-regulation of genes in target networks of IFNg in 3T3-A212P cells.
Regulatory targets of IFNg
Genes downregulated in 3T3-MUT	Change Fold	Positive or Negative regulation by IFNg	Genes upregulated in 3T3-MUT	Change Fold	Positive or Negative regulation by IFNg
Slc2a4	160.935	–	Grem1	206.047	–
Cfd	132.598	–	Clec5a	81.77	+
Ccl6	47.2513	+	Mmp13	18.1486	–
Cebpa	28.5832	+	Nos2a	13.5	+
Cyp2e1	26.8185	–	Cd74	10.5666	+
Cd36	21.1951	–	Il6	10.5076	+
Aoc3	20.9958	+	Mmp3	8.0498	+
Ppargc1b	19.3004	+	Bst1	6.63556	+
Pla2g16	18.6811	+	Serping1	6.4083	+
Mc2r	11.3348	+	Spp1	6.3206	+
Lpl	10.7394	–	Adm	6.06682	+
Siglec1	10.153	+	Pla2g7	6.02535	–
Krt15	10.1071	+	Inhba	5.60583	+
Ubd	9.15542	+	Slpi	5.23009	–
Itga6	8.28191	–	Tlr1	5.09404	+
Pparg	7.97887	–	Rsad2	5.04225	+
Ldlr	7.32484	+	Il11	5.00476	–
Prlr	7.03646	+	Trim63	4.53518	+
Pappa	5.3986	–	Aif1	4.4563	+
Dusp4	4.9883	+	Plek	4.25089	+
Scarb1	4.30394	–	Timp1	3.86479	+
Nr1h3	4.25193	+	Plat	3.60976	–
Trem2	4.07315	–	Cd274	3.51242	+
Igf1	3.92917	–	Ccl7	3.4527	+
Fasn	3.52018	+	Lcn2	3.41771	+
Apoe	3.46688	–	Plaur	3.41597	+
Acat1	2.90417	+	Adam8	3.24785	+
Egfr	2.86382	+	Ppl	3.04796	+
Epor	2.66822	–	Aqp5	2.91019	+
Agt	2.61071	–	Casp4	2.89043	+
Ptges2	2.3416	+	Ass1	2.86679	+
CYTB	2.31957	+	Psmb9	2.83683	+
Cxcl12	2.24631	–	Ccnd1	2.72283	+
Tfrc	2.16424	+	Serpinb2	2.69856	+
Tcf7l2	2.14542	–	Cp	2.51687	+
Rb1	2.10163	+	Psmb8	2.43892	+
			Tnfrsf1b	2.39513	+
			Pdgfa	2.38771	+
			Fas	2.32309	+
			Junb	2.30849	+
			Pdgfa	2.2388	+
			Adar	2.2221	+
			Csf1	2.19516	+
			Vwf	2.16511	–
			Ifi47	2.15767	+
			Stat2	2.15086	+
