# Supplementary material for: Suppression of Adipogenesis by Pathogenic Seipin Mutant Is Associated with Inflammatory Response
Source: PLoS One. 2013 Mar 8;8(3):e57874. doi: 10.1371/journal.pone.0057874 (PMC3592919; doi:10.1371/journal.pone.0057874)
Supplement: Table S7 — Down- or up-regulation of genes in target networks of IL1b in 3T3-A212P cells. (XLS) [file pone.0057874.s014.xls]

## Sheet: Sheet1
Table S7. Down- or up-regulation of genes in target networks of IL1b in 3T3-A212P cells.
Regulatory targets of IL1β
Genes downregulated in 3T3-MUT	Change Fold	Positive or Negative regulation by IL1β	Genes upregulated in 3T3-MUT	Change Fold	Positive or Negative regulation by IL1β
Gck	61.4856	–	Igfbp5	68.5987	–
Cebpa	28.5832	+	Il1rl1	20.6975	+
Aoc3	20.9958	+	Thbs1	19.1223	+
Cebpa	18.4894	+	Mmp13	18.1486	+
Notch1	14.479	+	Nos2a	13.5	+
Pparg	7.97887	+	Il6	10.5076	+
Ldlr	7.32484	+	Il33	9.60847	+
Pappa	5.3986	+	Il15	8.50073	+
Cat	4.3814	–	Mmp3	8.0498	+
Hsd11b1	4.32815	+	Spp1	6.3206	+
Nr1h3	4.25193	–	Adm	6.06682	+
Rorc	4.01325	+	Inhba	5.60583	+
Igf1	3.92917	–	Slpi	5.23009	+
S100b	3.79587	+	Il11	5.00476	+
Sod1	3.09164	–	Tnfaip6	4.95562	+
Itih4	2.99587	–	Timp1	3.86479	+
Mmp8	2.69217	+	Notch3	3.74333	+
Epor	2.66822	+	Ptgs1	3.64939	+
Olr1	2.51583	+	Plat	3.60976	+
Nr4a1	2.43499	+	Fgf7	3.48715	+
Srebf2	2.33924	+	Plaur	3.41597	+
Ghr	2.3128	–	Ass1	2.86679	+
Cxcl12	2.24631	+	Ccnd1	2.72283	+
Aifm1	2.22426	+	Serpinb2	2.69856	+
Rxra	2.18634	–	Cebpd	2.66908	+
Nampt	2.18476	+	Chi3l1	2.52105	–
Tfrc	2.16424	–	Pla2g4a	2.41733	+
			Tnfrsf1b	2.39513	+
			Fas	2.32309	+
			Rgs16	2.29361	+
			Csf1	2.19516	+
			Adamts4	2.12627	+
			Nfkbiz	2.12425	+
			Jun	2.11773	+
			Hmga1	2.09544	+
			Cd44	2.05469	+
			Dcn	2.02789	+
